# Supplementary material for: COVID-19 and COVID-19 vaccination experiences and perceptions among health workers during the pandemic in Ebonyi state, Nigeria: An analytical cross-sectional study
Source: PLoS One. 2024 May 9;19(5):e0303172. doi: 10.1371/journal.pone.0303172 (PMC11081237; doi:10.1371/journal.pone.0303172)
Supplement: S1 Dataset — (XLSX) [file pone.0303172.s002.xlsx]

## Sheet: Description of Dataset
This dataset is provided by Ugwu I Omale omaleiu@gmail.com
The dataset is for a study of COVID-19 and COVID-19 vaccination (process) experiences and perceptions and their predictors among health workers during the COVID-19 pandemic in Ebonyi state, Nigeria: an analytical cross-sectional study
The report of the study is being submitted for consideration for publication as an Original Research Article in PLOS ONE
Please contact Ugwu I Omale at omaleiu@gmail.com if you intend to analyse the data for publication

## Sheet: Description of Variables
Variable name	Variable description
gender	Gender
age	Age in years
maritalstatus	Marital status
maritalstatus2	Marital status (dichotomized)
education	Educational level
education1	Educational level (four categories)
education2	Educational level (dichotomized)
categorycadre	Category or cadre
categoryothername	Name of other category or cadre
pmv	Patent medicine vendor
healthattendant	Health attendant
phcworker	Primary health care worker
medlab	Medical laboratory scientist/technologist
pharm	Parmacist/Pharmacy technician
meddoctor	Medical doctor
others	Other category or cadre
category	Category or cadre (dichotomized)
yearsofexp	Years of working experience
placeofwork	Primary place of work
placeofwork2	Primary place of work (dichotomized)
levplaceofwork	Level of primary place of work
levplaceofwork2	Level of primary place of work (dichotomized)
heardaboutcovid19vacc	Have you ever heard that COVID-19 vaccination is available for you to go and receive?
heardaboutcovid19vaccscore	Score for "Have you ever heard that COVID-19 vaccination is available for you to go and receive?"
knowcovid19vaccplace	Do you know any place where they give COVID-19 vaccination?
knowcovid19vaccplacescore	Score for "Do you know any place where they give COVID-19 vaccination?"
knowcovid19vaccplacedi	Do you know any place where they give COVID-19 vaccination? (dichotomized)
frequencycovid19vacc	How frequently do they give COVID-19 vaccination at that place you mentioned?
frequencycovid19vaccscore	Score for "How frequently do they give COVID-19 vaccination at that place you mentioned?"
queuecovid19vacc	How is the queue at the place of vaccination that you mentioned ?
queuecovid19vaccscore	Score for "How is the queue at the place of vaccination that you mentioned ?"
caringhealthworker	How caring are the health workers at the place of vaccination that you mentioned?
caringhealthworkerscore	Score for "How caring are the health workers at the place of vaccination that you mentioned?"
covaccprocpercscore	COVID-19 vaccination process experiences and perceptions score
covaccprocperclevel	Level of COVID-19 vaccination process experience and perception
importancecovid19vacc	How important is it for you to receive COVID-19 vaccination?
importancecovid19vaccscore	Score for "How important is it for you to receive COVID-19 vaccination?"
importancecovid19vaccdi	How important is it for you to receive COVID-19 vaccination? (dichotomized)
fearofcovid19vacc	How fearful are you about having severe side-effect if you receive COVID-19 vaccination?
fearofcovid19vaccscore	Score for "How fearful are you about having severe side-effect if you receive COVID-19 vaccination?"
fearofcovid19vaccdi	How fearful are you about having severe side-effect if you receive COVID-19 vaccination? (dichotomized)
protectioncovid19vacc	What protection will COVID-19 vaccination give you if you receive it?
protectioncovid19vaccscore	Score for "What protection will COVID-19 vaccination give you if you receive it?"
protectioncovid19vaccdi	What protection will COVID-19 vaccination give you if you receive it? (dicotomized)
trusthealthworker	How do you trust the health workers who give COVID-19 vaccination?
trusthealthworkerscore	Score for "How do you trust the health workers who give COVID-19 vaccination?"
trustgovt	How do you trust the governments who made the COVID-19 vaccination available?
trustgovtscore	Score for "How do you trust the governments who made the COVID-19 vaccination available?"
covaccpercscore	COVID-19 vaccination expectations and perceprions score
covaccperclevel	Level of COVID-19 vaccination expectation and perceprion
fearofcovid19	How fearful are you about getting COVID-19?
fearofcovid19score	Score for "How fearful are you about getting COVID-19?"
fearofcovid19di	How fearful are you about getting COVID-19? (dichotomized)
possibtogetcovid19	Is it possible for someone like you to get COVID-19?
possibtogetcovid19score	Score for "Is it possible for someone like you to get COVID-19?"
possibtogetcovid19di	Is it possible for someone like you to get COVID-19? (dichotomized)
possibtogetsevcovid19	Is it possible for someone like you to get severe COVID-19?
possibtogetsevcovid19score	Score for "Is it possible for someone like you to get severe COVID-19?"
everhadcovid19	Have you ever had COVID-19?
everhadcovid19score	Score for "Have you ever had COVID-19?"
everhadseverecovid19	Have you ever had severe COVID-19?
everhadseverecovid19score	Score for "Have you ever had severe COVID-19?"
everknowcovid19pat	Do you know any person who have had COVID-19?
everknowcovid19patscore	Score for "Do you know any person who have had COVID-19?"
everknowseverecovid19pat	Do you know any person who have had severe COVID-19?
everknowseverecovid19patscore	Score for "Do you know any person who have had severe COVID-19?"
everknowcovid19death	Do you know any persons who have died from COVID-19?
everknowcovid19deathscore	Score for "Do you know any persons who have died from COVID-19?"
covid19percscore	COVID-19 experiences and perceptions score
extentcovid19perc	Extent of COVID-19 experience and perception
maininfosource	Which of the sources is your main source for COVID-19 information?
maininfosourcegrp	Which of the sources is your main source for COVID-19 information? (categorized into three)
mosttrustedinfosource	Which of the sources is your most trusted source for COVID-19 information?
mosttrustedinfosourcegrp	Which of the sources is your most trusted source for COVID-19 information? (categorized into three)
whatiscovid19	What is COVID-19?
whatiscovid19score	Score for "What is COVID-19?"
transmcovid19	How do people get COVID-19?
transmcovid19score	Score for "How do people get COVID-19?"
incubperiodcovid19	Incubation period for COVID-19
incubperiodcovid19score	Score for "Incubation period for COVID-19"
symptomsofcovid19	What are the symptoms of COVID-19?
fever	Fever
feverscore	Fever score
cough	Cough
coughscore	Cough score
tiredness	Tiredness
tirednessscore	Tiredness score
bodypains	Body aches and pains
bodypainsscore	Body aches and pains score
sorethroat	Sore throat
sorethroatscore	Sore throat score
dfficultybreathing	Difficulty breathing
dfficultybreathingscore	Difficulty breathing score
chestpain	Chest pain
chestpainscore	Chest pain score
headache	Headache
headachescore	Headache score
lossoftasteorsmell	Loss of taste or smell
lossoftasteorsmellscore	Loss of taste or smell score
diarrhoea	Diarrhoea
diarrhoeascore	Diarrhoea score
nauceavomiting	Nausea or vomiting
nauceavomitingscore	Nausea or vomiting score
donotknowsymptom	Do not know the syptoms of COVID-19
asymptomaticcovid19	Can people also have COVID-19 without showing any symptoms?
asymptomaticcovid19score	Score for "Can people also have COVID-19 without showing any symptoms?"
atriskofseverecovid19	Who are more at risk of having severe COVID-19?
children	Children
childrenscore	Children score
youngeradults	Younger adults
youngeradultsscore	Younger adults score
elderlypeople	Elderly people
elderlypeoplescore	Elderly people score
slimpeople	Slim people
slimpeoplescore	Slim people score
obesepeople	Obese people
obesepeoplescore	Obese people score
pwchronicillness	People with chronic illness
pwchronicillnessscore	People with chronic illness score
pwhosmoke	People who smoke
pwhosmokescore	People who smoke score
pregwomen	Pregnant women
pregwomenscore	Pregnant women score
donotknowatrisk	Do not know those more at risk of having severe COVID-19
labtestforcovid19	Is there a laboratory test to diagnose COVID-19?
labtestforcovid19score	Score for "Is there a laboratory test to diagnose COVID-19? "
placeforlabtest	Where is laboratory test to diagnose COVID-19 done in Ebonyi state?
aefutha	Federal University Teaching Hospital Abakaliki
aefuthascore	Score for "Federal University Teaching Hospital Abakaliki)
genhosp	General hospitals
genhospscore	Score for "General hospitals"
phcc	Primary health care centres
phccscore	Score for "Primary health care centres"
missionhosp	Missionary hospitals
missionhospscore	Score for "Missionary hospitals"
privhosp	Private hospitals
privhospscore	Score for "Private hospitals "
privlab	Private laboratory
privlabscore	Score for "Private laboratory "
donotknowtestplace	Do not know where laboratory test to diagnose COVID-19 done in Ebonyi state
treatmentforcovid19	Are there treatments for COVID-19?
treatmentforcovid19score	Score for "Are there treatments for COVID-19?"
vaccineforcovid19	Are there vaccines for COVID-19?
vaccineforcovid19score	Score for "Are there vaccines for COVID-19?"
knowlofcovid19vaccplace	Do you know any COVID-19 vaccination place in Ebonyi state?
knowlofcovid19vaccplacescore	Score for "Do you know any COVID-19 vaccination place in Ebonyi state?"
preventionofcovid19	What are the ways to avoid/prevent getting COVID-19?
avoidcrowd	Avoiding crowd
avoidcrowdscore	Avoiding crowd score
maintaindistance	Maintaining at least 1–2 metre distance away from people coughing or sneezing
maintaindistancescore	Score for "Maintaining at least 1–2 metre distance away from people coughing or sneezing"
wearfacemask	Wearing of face mask
wearfacemaskscore	Wearing of face mask score
handwashwithsoap	Frequent hands washing with soap and water
handwashwithsoapscore	Score for "Frequent hands washing with soap and water"
handsanitising	Frequent hand cleaning with alcoholic sanitisers
handsanitisingscore	Score for "Frequent hand cleaning with alcoholic sanitisers"
avoidtouchingface	Avoiding touching of face (eyes, nose, mouth) when one is in public places
avoidtouchingfacescore	Score for "Avoiding touching of face (eyes, nose, mouth) when one is in public places"
covid19vaccination	COVID-19 vaccination
covid19vaccinationscore	COVID-19 vaccination score
takingchloroquine	Taking chloroquine
takingchloroquinescore	Taking chloroquine score
usingherbsroots	Use of herbs or roots (traditional medicine)
usingherbsrootsscore	Score foe "Use of herbs or roots (traditional medicine)"
usinggingergarlic	Use of ginger or garlic
usinggingergarlicscore	Use of ginger or garlic score
takinghotdrinks	Taking hot drinks or local gin
takinghotdrinksscore	Taking hot drinks or local gin score
donotknowprevention	Do Not Know the ways to avoid/prevent getting COVID-19
knowscore	Knowledge score
knowlevel	Knowledge level
covid19isreal	COVID-19 is real
covid19isrealscore	COVID-19 is real score
covid19cankill	COVID-19 a serious illness that can kill
covid19cankillscore	Score for "COVID-19 a serious illness that can kill"
allsusceptocovid19	Everybody is susceptible to COVID-19 infection
allsusceptocovid19score	Score for "Everybody is susceptible to COVID-19 infection
avoidcrowdredrisk	The risk of getting COVID-19 can be reduced by avoiding crowd
avoidcrowdredriskscore	Score for "The risk of getting COVID-19 can be reduced by avoiding crowd"
maintaindistredrisk	The risk of getting COVID-19 can be reduced by maintaining at least 1–2 metre distance away from people coughing or sneezing
maintaindistredriskscore	Score for "The risk of getting COVID-19 can be reduced by maintaining at least 1–2 metre distance away from people coughing or sneezing"
covercoughredrisk	The risk of getting COVID-19 can be reduced if everybody covers the mouth and nose (with handkerchief or bent elbow) when coughing or sneezing
covercoughredriskscore	Score for "The risk of getting COVID-19 can be reduced if everybody covers the mouth and nose (with handkerchief or bent elbow) when coughing or sneezing"
wearfacemaskredrisk	The risk of getting COVID-19 can be reduced by wearing face mask
wearfacemaskredriskscore	Score for "The risk of getting COVID-19 can be reduced by wearing face mask"
handwashingredrisk	The risk of getting COVID-19 can be reduced by washing hands with soap and water frequently
handwashingredriskscore	Score for "The risk of getting COVID-19 can be reduced by washing hands with soap and water frequently"
handsanitisingredrisk	The risk of getting COVID-19 can be reduced by cleaning hands with alcoholic sanitisers frequently
handsanitisingredriskscore	Score for "The risk of getting COVID-19 can be reduced by cleaning hands with alcoholic sanitisers frequently"
cqtrmcovid19	Chloroquine is an effective treatment (prevention) for COVID-19
cqtrmcovid19score	Score for "Chloroquine is an effective treatment (prevention) for COVID-19"
herbsrootstrmcovid19	Herbs and roots (traditional medicines) are effective treatments (prevention) for COVID-19
herbsrootstrmcovid19score	Score for "Herbs and roots (traditional medicines) are effective treatments (prevention) for COVID-19"
gingergarlictrmcovid19	Ginger and garlic are effective treatments (prevention) for COVID-19
gingergarlictrmcovid19score	Score for "Ginger and garlic are effective treatments (prevention) for COVID-19"
hotdrinkstrmcovid19	Hot drinks or local gin are effective treatments (prevention) for COVID-19
hotdrinkstrmcovid19score	Score for "Hot drinks (local gin) are effective treatments (prevention) for COVID-19"
covid19vaccinesafe	COVID-19 vaccines are safe for people to receive
covid19vaccinesafescore	Score for "COVID-19 vaccines are safe for people to receive"
covid19vaccredrisk	The risk of COVID-19 can be reduced by receiving COVID-19 vaccination
covid19vaccredriskscore	Score for "The risk of COVID-19 can be reduced by receiving COVID-19 vaccination"
allshdreccovid19vacc	Everybody should receive COVID-19 vaccination that is recommended by the government
allshdreccovid19vaccscore	Score for "Everybody should receive COVID-19 vaccination that is recommended by the government"
attitudescore	attitude score
attitudelevel	attitude level
everpractoprevcovid19	Which of the following have you ever practiced because you wanted to prevent transmission of COVID-19?
everavoidedcrowd	Avoiding crowd
everavoidedcrowdscore	Avoiding crowd score
evermaintaineddist	Maintaining at least 1–2 metre distance away from people coughing or sneezing
evermaintaineddistscore	Score for "Maintaining at least 1–2 metre distance away from people coughing or sneezing"
everwornfacemask	Wearing of a face mask
everwornfacemaskscore	Wearing of a face mask score
everfreqhandwash	Frequent hand washing with soap and water
everfreqhandwashscore	Score for "Frequent hand washing with soap and water"
everfreqhandsanitise	Frequent hand cleaning with alcoholic sanitisers
everfreqhandsanitisescore	Score for "Frequent hand cleaning with alcoholic sanitisers"
everavoidedtouchface	Avoiding touching your face (eyes, nose, mouth) when you are in public places
everavoidedtouchfacescore	Score for "Avoiding touching your face (eyes, nose, mouth) when you are in public places"
evercoveredcough	Covering your mouth and nose (with handkerchief or your bent elbow) when coughing or sneezing
evercoveredcoughscore	Score for "Covering your mouth and nose (with handkerchief or your bent elbow) when coughing or sneezing"
evercleansurf	Clean surfaces that people touch frequently with disinfectants (bleack, alcohol)
evercleansurfscore	Score for "Clean surfaces that people touch frequently with disinfectants (bleack, alcohol)"
noneever	None of the above was ever practiced to prevent COVID-19
currpractoprevcovid19	Among those that you have ever practiced, which ones have you been practicing in the last two weeks (currently practicing)?
curravoidcrowd	Avoiding crowd
curravoidcrowdscore	Avoiding crowd score
currmaintaindist	Maintaining at least 1–2 metre distance away from people coughing or sneezing
currmaintaindistscore	Score for "Maintaining at least 1–2 metre distance away from people coughing or sneezing"
currwearfacemask	Wearing of a face mask
currwearfacemaskscore	Wearing of a face mask score
currfreqhandwash	Frequent hand washing with soap and water
currfreqhandwashscore	Score for "Frequent hand washing with soap and water"
currfreqhandsanitise	Frequent hand cleaning with alcoholic sanitisers
currfreqhandsanitisescore	Score for "Frequent hand cleaning with alcoholic sanitisers"
curravoidtouchface	Avoiding touching your face (eyes, nose, mouth) when you are in public places
curravoidtouchfacescore	Score for "Avoiding touching your face (eyes, nose, mouth) when you are in public places"
currcovercough	Covering your mouth and nose (with handkerchief or your bent elbow) when coughing or sneezing
currcovercoughscore	Score for "Covering your mouth and nose (with handkerchief or your bent elbow) when coughing or sneezing"
currcleansurf	Clean surfaces that people touch frequently with disinfectants (bleack, alcohol)
currcleansurfscore	Score for "Clean surfaces that people touch frequently with disinfectants (bleack, alcohol)"
nonecurr	None of the above was practiced to prevent COVID-19 in the last two weeks
everpractotreatcovid19	Which of the following have you ever practiced because you wanted to treat or prevent transmission of COVID-19?
evercqcovid19	Taking chloroquine
evercqcovid19score	Taking chloroquine score
everherbrootcovid19	Using herbs or roots (traditional medicine)
everherbrootcovid19score	Score for "Using herbs or roots (traditional medicine)"
everginggarlcovid19	Using ginger or garlic
everginggarlcovid19score	Score for "Using ginger or garlic"
everhotdrinkcovid19	Using hot drinks or local gin
everhotdrinkcovid19score	Score for "Using hot drinks or local gin"
noneever2	None of the above was ever practiced to treat or prevent COVID-19
currpractotreatcovid19	Among those ever practiced to treat/prevent COVID-19, which ones have you been practicing in the last two weeks (currently practicing)?
currcqcovid19	Taking chloroquine
currcqcovid19score	Taking chloroquine score
currherbrootcovid19	Using herbs or roots (traditional medicine)
currherbrootcovid19score	Score for "Using herbs or roots (traditional medicine)"
currginggarlcovid19	Using ginger or garlic
currginggarlcovid19score	Score for "Using ginger or garlic"
currhotdrinkcovid19	Using hot drinks or local gin
currhotdrinkcovid19score	Score for "Using hot drinks or local gin"
nonecurr2	None of the above was practiced to treat or prevent COVID-19 in the last two weeks
practicescore	Practice score
practicelevel	Practice level

## Sheet: Dataset
gender	age	maritalstatus	maritalstatus2	education	education1	education2	categorycadre	categoryothername	pmv	healthattendant	phcworker	medlab	pharm	meddoctor	others	category	yearsofexp	placeofwork	placeofwork2	levplaceofwork	levplaceofwork2	heardaboutcovid19vacc	heardaboutcovid19vaccscore	knowcovid19vaccplace	knowcovid19vaccplacescore	knowcovid19vaccplacedi	frequencycovid19vacc	frequencycovid19vaccscore	queuecovid19vacc	queuecovid19vaccscore	caringhealthworker	caringhealthworkerscore	covaccprocpercscore	covaccprocperclevel	importancecovid19vacc	importancecovid19vaccscore	importancecovid19vaccdi	fearofcovid19vacc	fearofcovid19vaccscore	fearofcovid19vaccdi	protectioncovid19vacc	protectioncovid19vaccscore	protectioncovid19vaccdi	trusthealthworker	trusthealthworkerscore	trustgovt	trustgovtscore	covaccpercscore	covaccperclevel
male	37	married	married	masters & above	tertiary	tertiary	resident doctor		no	no	no	no	no	yes	no	clinical staff	11	aefutha	public	tertiary	tertiary	many times	4	very close place	4	know close place	daily to twice a week	4	no queue	4	caring	3	19	positive	not sure	2	not important/not sure	not fearful	3	not fearful	partial protection	3	full/partial protection	trust them	3	do not trust them	1	12	good
female	33	married	married	HND/degree	tertiary	tertiary	resident doctor		no	no	no	no	no	yes	no	clinical staff	2	aefutha	public	tertiary	tertiary	many times	4	close place	3	know close place	do not know	0	do not know	2	not sure	2	11	positive	very important	4	important	not fearful	3	not fearful	partial protection	3	full/partial protection	trust them	3	not sure	2	15	good
female	42	married	married	masters & above	tertiary	tertiary	resident doctor		no	no	no	no	no	yes	no	clinical staff	12	aefutha	public	tertiary	tertiary	many times	4	very close place	4	know close place	no fixed time	1	do not know	2	not sure	2	13	positive	not important	1	not important/not sure	very fearful	0	fearful/not sure	no protection at all	0	no protection/not sure	do not trust them at all	0	do not trust them at all	0	1	poor
male	53	married	married	HND/degree	tertiary	tertiary	resident doctor		no	no	no	no	no	yes	no	clinical staff	15	aefutha	public	tertiary	tertiary	many times	4	very close place	4	know close place	once a week	3	short queue	3	very caring	4	18	positive	not important	1	not important/not sure	very fearful	0	fearful/not sure	not sure	2	no protection/not sure	not sure	2	not sure	2	7	poor
male	40	married	married	masters & above	tertiary	tertiary	resident doctor		no	no	no	no	no	yes	no	clinical staff	15	aefutha	public	tertiary	tertiary	many times	4	very close place	4	know close place	do not know	0	no queue	4	caring	3	15	positive	important	3	important	not sure	2	fearful/not sure	partial protection	3	full/partial protection	not sure	2	not sure	2	12	good
female	42	single	not married	masters & above	tertiary	tertiary	resident doctor		no	no	no	no	no	yes	no	clinical staff	12	aefutha	public	tertiary	tertiary	many times	4	very close place	4	know close place	do not know	0	do not know	2	not sure	2	12	positive	not important at all	0	not important/not sure	very fearful	0	fearful/not sure	no protection at all	0	no protection/not sure	not sure	2	do not trust them at all	0	2	poor
male	40	married	married	masters & above	tertiary	tertiary	resident doctor		no	no	no	no	no	yes	no	clinical staff	10	aefutha	public	tertiary	tertiary	many times	4	close place	3	know close place	do not know	0	no queue	4	caring	3	14	positive	important	3	important	not sure	2	fearful/not sure	partial protection	3	full/partial protection	trust them	3	trust them	3	14	good
male	55	married	married	masters & above	tertiary	tertiary	specialist doctor		no	no	no	no	no	yes	no	clinical staff	25	aefutha	public	tertiary	tertiary	many times	4	very close place	4	know close place	daily to twice a week	4	short queue	3	caring	3	18	positive	very important	4	important	not fearful at all	4	not fearful	full protection	4	full/partial protection	trust them	3	trust them	3	18	good
female	38	married	married	HND/degree	tertiary	tertiary	resident doctor		no	no	no	no	no	yes	no	clinical staff	12	aefutha	public	tertiary	tertiary	many times	4	far place	2	know far place/no place	do not know	0	no queue	4	not sure	2	12	positive	not important	1	not important/not sure	very fearful	0	fearful/not sure	no protection at all	0	no protection/not sure	do not trust them at all	0	do not trust them at all	0	1	poor
female	44	married	married	masters & above	tertiary	tertiary	resident doctor		no	no	no	no	no	yes	no	clinical staff	17	aefutha	public	tertiary	tertiary	few times/once	3	very close place	4	know close place	daily to twice a week	4	no queue	4	not sure	2	17	positive	important	3	important	a little fearful	1	fearful/not sure	partial protection	3	full/partial protection	not sure	2	not sure	2	11	good
female	46	married	married	HND/degree	tertiary	tertiary	resident doctor		no	no	no	no	no	yes	no	clinical staff	11	aefutha	public	tertiary	tertiary	many times	4	very close place	4	know close place	do not know	0	do not know	2	not sure	2	12	positive	not sure	2	not important/not sure	very fearful	0	fearful/not sure	not sure	2	no protection/not sure	trust them	3	not sure	2	9	poor
male	37	married	married	masters & above	tertiary	tertiary	specialist doctor		no	no	no	no	no	yes	no	clinical staff	12	aefutha	public	tertiary	tertiary	many times	4	very close place	4	know close place	daily to twice a week	4	short queue	3	caring	3	18	positive	very important	4	important	not fearful	3	not fearful	full protection	4	full/partial protection	trust them	3	trust them	3	17	good
male	38	married	married	masters & above	tertiary	tertiary	specialist doctor		no	no	no	no	no	yes	no	clinical staff	12	aefutha	public	tertiary	tertiary	many times	4	very close place	4	know close place	daily to twice a week	4	no queue	4	caring	3	19	positive	very important	4	important	a little fearful	1	fearful/not sure	full protection	4	full/partial protection	trust them	3	not sure	2	14	good
female	37	married	married	masters & above	tertiary	tertiary	resident doctor		no	no	no	no	no	yes	no	clinical staff	12	aefutha	public	tertiary	tertiary	many times	4	very close place	4	know close place	daily to twice a week	4	short queue	3	very caring	4	19	positive	important	3	important	a little fearful	1	fearful/not sure	partial protection	3	full/partial protection	trust them	3	trust them	3	13	good
female	37	married	married	masters & above	tertiary	tertiary	resident doctor		no	no	no	no	no	yes	no	clinical staff	11	aefutha	public	tertiary	tertiary	many times	4	close place	3	know close place	do not know	0	do not know	2	not sure	2	11	positive	not sure	2	not important/not sure	very fearful	0	fearful/not sure	not sure	2	no protection/not sure	trust them	3	not sure	2	9	poor
male	41	married	married	masters & above	tertiary	tertiary	resident doctor		no	no	no	no	no	yes	no	clinical staff	8	aefutha	public	tertiary	tertiary	many times	4	very close place	4	know close place	no fixed time	1	short queue	3	not sure	2	14	positive	important	3	important	not fearful	3	not fearful	partial protection	3	full/partial protection	trust them	3	not sure	2	14	good
male	45	married	married	masters & above	tertiary	tertiary	specialist doctor		no	no	no	no	no	yes	no	clinical staff	15	aefutha	public	tertiary	tertiary	many times	4	very close place	4	know close place	do not know	0	do not know	2	not sure	2	12	positive	very important	4	important	a little fearful	1	fearful/not sure	partial protection	3	full/partial protection	trust them	3	do not trust them	1	12	good
male	50	married	married	masters & above	tertiary	tertiary	resident doctor		no	no	no	no	no	yes	no	clinical staff	19	aefutha	public	tertiary	tertiary	many times	4	very close place	4	know close place	do not know	0	do not know	2	not sure	2	12	positive	not sure	2	not important/not sure	very fearful	0	fearful/not sure	not sure	2	no protection/not sure	not sure	2	not sure	2	8	poor
male	41	married	married	HND/degree	tertiary	tertiary	resident doctor		no	no	no	no	no	yes	no	clinical staff	7	aefutha	public	tertiary	tertiary	few times/once	3	no place	0	know far place/no place	not applicable	0	not applicable	0	not applicable	0	3	negative	not sure	2	not important/not sure	very fearful	0	fearful/not sure	no protection	1	no protection/not sure	not sure	2	do not trust them	1	6	poor
female	29	married	married	HND/degree	tertiary	tertiary	resident doctor		no	no	no	no	no	yes	no	clinical staff	3	aefutha	public	tertiary	tertiary	many times	4	close place	3	know close place	do not know	0	do not know	2	not sure	2	11	positive	not sure	2	not important/not sure	not sure	2	fearful/not sure	not sure	2	no protection/not sure	not sure	2	do not trust them	1	9	poor
female	45	married	married	masters & above	tertiary	tertiary	specialist doctor		no	no	no	no	no	yes	no	clinical staff	21	aefutha	public	tertiary	tertiary	many times	4	very close place	4	know close place	do not know	0	do not know	2	not sure	2	12	positive	not important	1	not important/not sure	very fearful	0	fearful/not sure	not sure	2	no protection/not sure	not sure	2	not sure	2	7	poor
male	48	married	married	masters & above	tertiary	tertiary	specialist doctor		no	no	no	no	no	yes	no	clinical staff	18	aefutha	public	tertiary	tertiary	few times/once	3	close place	3	know close place	do not know	0	no queue	4	very caring	4	14	positive	very important	4	important	not fearful at all	4	not fearful	full protection	4	full/partial protection	trust them	3	trust them	3	18	good
male	45	married	married	HND/degree	tertiary	tertiary	resident doctor		no	no	no	no	no	yes	no	clinical staff	14	aefutha	public	tertiary	tertiary	many times	4	close place	3	know close place	daily to twice a week	4	no queue	4	caring	3	18	positive	not sure	2	not important/not sure	very fearful	0	fearful/not sure	not sure	2	no protection/not sure	trust them	3	not sure	2	9	poor
male	45	married	married	HND/degree	tertiary	tertiary	resident doctor		no	no	no	no	no	yes	no	clinical staff	10	aefutha	public	tertiary	tertiary	many times	4	close place	3	know close place	do not know	0	do not know	2	not sure	2	11	positive	not sure	2	not important/not sure	not sure	2	fearful/not sure	not sure	2	no protection/not sure	not sure	2	not sure	2	10	good
female	32	married	married	HND/degree	tertiary	tertiary	resident doctor		no	no	no	no	no	yes	no	clinical staff	7	aefutha	public	tertiary	tertiary	many times	4	very close place	4	know close place	do not know	0	do not know	2	not sure	2	12	positive	not sure	2	not important/not sure	very fearful	0	fearful/not sure	partial protection	3	full/partial protection	trust them	3	do not trust them	1	9	poor
male	41	married	married	masters & above	tertiary	tertiary	specialist doctor		no	no	no	no	no	yes	no	clinical staff	14	aefutha	public	tertiary	tertiary	many times	4	very close place	4	know close place	do not know	0	do not know	2	not sure	2	12	positive	not sure	2	not important/not sure	very fearful	0	fearful/not sure	not sure	2	no protection/not sure	trust them very much	4	do not trust them	1	9	poor
male	56	married	married	masters & above	tertiary	tertiary	specialist doctor		no	no	no	no	no	yes	no	clinical staff	20	aefutha	public	tertiary	tertiary	many times	4	very close place	4	know close place	do not know	0	do not know	2	not sure	2	12	positive	important	3	important	very fearful	0	fearful/not sure	partial protection	3	full/partial protection	trust them	3	not sure	2	11	good
male	20	single	not married	HND/degree	tertiary	tertiary	med lab scientist		no	no	no	yes	no	no	no	clinical staff	1	general hosp	public	secondary	primary/secondary	not sure	2	very close place	4	know close place	once a week	3	no queue	4	very caring	4	17	positive	not important	1	not important/not sure	very fearful	0	fearful/not sure	no protection at all	0	no protection/not sure	not sure	2	trust them very much	4	7	poor
female	23	single	not married	HND/degree	tertiary	tertiary	med lab scientist		no	no	no	yes	no	no	no	clinical staff	0	aefutha	public	tertiary	tertiary	many times	4	no place	0	know far place/no place	not applicable	0	not applicable	0	not applicable	0	4	negative	not sure	2	not important/not sure	a little fearful	1	fearful/not sure	not sure	2	no protection/not sure	not sure	2	do not trust them	1	8	poor
male	27	single	not married	HND/degree	tertiary	tertiary	med lab scientist		no	no	no	yes	no	no	no	clinical staff	2	aefutha	public	tertiary	tertiary	many times	4	far place	2	know far place/no place	do not know	0	short queue	3	very caring	4	13	positive	important	3	important	a little fearful	1	fearful/not sure	full protection	4	full/partial protection	trust them	3	not sure	2	13	good
male	26	single	not married	HND/degree	tertiary	tertiary	med lab scientist		no	no	no	yes	no	no	no	clinical staff	1	aefutha	public	tertiary	tertiary	many times	4	no place	0	know far place/no place	not applicable	0	not applicable	0	not applicable	0	4	negative	not sure	2	not important/not sure	very fearful	0	fearful/not sure	not sure	2	no protection/not sure	not sure	2	do not trust them at all	0	6	poor
female	27	single	not married	HND/degree	tertiary	tertiary	med lab scientist		no	no	no	yes	no	no	no	clinical staff	0	aefutha	public	tertiary	tertiary	many times	4	no place	0	know far place/no place	not applicable	0	not applicable	0	not applicable	0	4	negative	not important at all	0	not important/not sure	very fearful	0	fearful/not sure	no protection at all	0	no protection/not sure	not sure	2	do not trust them at all	0	2	poor
female	25	single	not married	HND/degree	tertiary	tertiary	med lab scientist		no	no	no	yes	no	no	no	clinical staff	2	aefutha	public	tertiary	tertiary	few times/once	3	no place	0	know far place/no place	not applicable	0	not applicable	0	not applicable	0	3	negative	not sure	2	not important/not sure	not sure	2	fearful/not sure	not sure	2	no protection/not sure	not sure	2	trust them very much	4	12	good
female	25	single	not married	HND/degree	tertiary	tertiary	med lab scientist		no	no	no	yes	no	no	no	clinical staff	2	aefutha	public	tertiary	tertiary	many times	4	very close place	4	know close place	daily to twice a week	4	long queue	1	caring	3	16	positive	very important	4	important	a little fearful	1	fearful/not sure	full protection	4	full/partial protection	trust them very much	4	trust them	3	16	good
female	23	single	not married	HND/degree	tertiary	tertiary	pharmacist		no	no	no	no	yes	no	no	clinical staff	0	aefutha	public	tertiary	tertiary	many times	4	no place	0	know far place/no place	not applicable	0	not applicable	0	not applicable	0	4	negative	important	3	important	very fearful	0	fearful/not sure	partial protection	3	full/partial protection	trust them	3	do not trust them at all	0	9	poor
male	26	single	not married	diploma	tertiary	tertiary	pharmacist		no	no	no	no	yes	no	no	clinical staff	1	aefutha	public	tertiary	tertiary	many times	4	no place	0	know far place/no place	not applicable	0	not applicable	0	not applicable	0	4	negative	important	3	important	a little fearful	1	fearful/not sure	not sure	2	no protection/not sure	not sure	2	not sure	2	10	good
male	30	single	not married	completed secondary	secondary	none/primary/secondary	health attendant		no	yes	no	no	no	no	no	clinical staff	10	aefutha	public	tertiary	tertiary	many times	4	very close place	4	know close place	daily to twice a week	4	no queue	4	very caring	4	20	positive	very important	4	important	a little fearful	1	fearful/not sure	full protection	4	full/partial protection	trust them	3	trust them	3	15	good
female	25	single	not married	HND/degree	tertiary	tertiary	pharmacist		no	no	no	no	yes	no	no	clinical staff	0	aefutha	public	tertiary	tertiary	many times	4	no place	0	know far place/no place	not applicable	0	not applicable	0	not applicable	0	4	negative	not sure	2	not important/not sure	very fearful	0	fearful/not sure	not sure	2	no protection/not sure	not sure	2	do not trust them	1	7	poor
female	29	married	married	HND/degree	tertiary	tertiary	medical officer		no	no	no	no	no	yes	no	clinical staff	4	aefutha	public	tertiary	tertiary	many times	4	very close place	4	know close place	daily to twice a week	4	no queue	4	very caring	4	20	positive	very important	4	important	a little fearful	1	fearful/not sure	full protection	4	full/partial protection	trust them very much	4	trust them very much	4	17	good
female	45	married	married	HND/degree	tertiary	tertiary	nurse/midwife		no	no	yes	no	no	no	no	clinical staff	17	aefutha	public	tertiary	tertiary	many times	4	very close place	4	know close place	once a week	3	short queue	3	caring	3	17	positive	important	3	important	very fearful	0	fearful/not sure	not sure	2	no protection/not sure	trust them	3	trust them	3	11	good
female	31	married	married	diploma	tertiary	tertiary	pharmacist		no	no	no	no	yes	no	no	clinical staff	2	aefutha	public	tertiary	tertiary	many times	4	very close place	4	know close place	do not know	0	do not know	2	not sure	2	12	positive	not sure	2	not important/not sure	very fearful	0	fearful/not sure	not sure	2	no protection/not sure	not sure	2	do not trust them at all	0	6	poor
female	40	single	not married	HND/degree	tertiary	tertiary	cho		no	no	yes	no	no	no	no	clinical staff	10	phc centre	public	primary	primary/secondary	many times	4	very close place	4	know close place	daily to twice a week	4	no queue	4	caring	3	19	positive	very important	4	important	very fearful	0	fearful/not sure	full protection	4	full/partial protection	trust them	3	trust them	3	14	good
female	36	widowed	not married	HND/degree	tertiary	tertiary	nurse/midwife		no	no	yes	no	no	no	no	clinical staff	9	aefutha	public	tertiary	tertiary	many times	4	close place	3	know close place	do not know	0	do not know	2	caring	3	12	positive	not sure	2	not important/not sure	not sure	2	fearful/not sure	no protection	1	no protection/not sure	trust them very much	4	not sure	2	11	good
female	56	widowed	not married	HND/degree	tertiary	tertiary	nurse/midwife		no	no	yes	no	no	no	no	clinical staff	28	aefutha	public	tertiary	tertiary	many times	4	very close place	4	know close place	once in two/four weeks	2	do not know	2	very caring	4	16	positive	not important	1	not important/not sure	not sure	2	fearful/not sure	no protection at all	0	no protection/not sure	trust them very much	4	do not trust them at all	0	7	poor
male	49	married	married	masters & above	tertiary	tertiary	non-clinical staff		no	no	no	no	no	no	no	non-clinical staff	18	aefutha	public	tertiary	tertiary	many times	4	no place	0	know far place/no place	not applicable	0	not applicable	0	not applicable	0	4	negative	very important	4	important	very fearful	0	fearful/not sure	full protection	4	full/partial protection	trust them	3	do not trust them	1	12	good
male	39	married	married	completed secondary	secondary	none/primary/secondary	non-clinical staff		no	no	no	no	no	no	no	non-clinical staff	9	aefutha	public	tertiary	tertiary	many times	4	very close place	4	know close place	daily to twice a week	4	no queue	4	very caring	4	20	positive	very important	4	important	a little fearful	1	fearful/not sure	full protection	4	full/partial protection	trust them very much	4	trust them very much	4	17	good
male	39	married	married	HND/degree	tertiary	tertiary	non-clinical staff		no	no	no	no	no	no	no	non-clinical staff	6	aefutha	public	tertiary	tertiary	few times/once	3	ver far place	1	know far place/no place	once a week	3	short queue	3	caring	3	13	positive	important	3	important	very fearful	0	fearful/not sure	partial protection	3	full/partial protection	do not trust them	1	do not trust them	1	8	poor
female	35	married	married	diploma	tertiary	tertiary	other		no	no	no	no	no	no	yes	clinical staff	15	aefutha	public	tertiary	tertiary	many times	4	ver far place	1	know far place/no place	daily to twice a week	4	no queue	4	very caring	4	17	positive	very important	4	important	very fearful	0	fearful/not sure	full protection	4	full/partial protection	trust them very much	4	trust them very much	4	16	good
female	45	married	married	HND/degree	tertiary	tertiary	chew		no	no	yes	no	no	no	no	clinical staff	22	aefutha	public	tertiary	tertiary	many times	4	very close place	4	know close place	daily to twice a week	4	no queue	4	very caring	4	20	positive	important	3	important	a little fearful	1	fearful/not sure	partial protection	3	full/partial protection	do not trust them	1	do not trust them at all	0	8	poor
male	36	married	married	HND/degree	tertiary	tertiary	chew		no	no	yes	no	no	no	no	clinical staff	15	aefutha	public	tertiary	tertiary	many times	4	very close place	4	know close place	daily to twice a week	4	no queue	4	very caring	4	20	positive	very important	4	important	not fearful at all	4	not fearful	full protection	4	full/partial protection	trust them very much	4	trust them very much	4	20	good
female	40	married	married	HND/degree	tertiary	tertiary	nurse/midwife		no	no	yes	no	no	no	no	clinical staff	9	phc centre	public	primary	primary/secondary	many times	4	very close place	4	know close place	daily to twice a week	4	no queue	4	very caring	4	20	positive	important	3	important	a little fearful	1	fearful/not sure	partial protection	3	full/partial protection	trust them	3	do not trust them	1	11	good
female	45	married	married	HND/degree	tertiary	tertiary	nurse/midwife		no	no	yes	no	no	no	no	clinical staff	15	aefutha	public	tertiary	tertiary	many times	4	close place	3	know close place	daily to twice a week	4	no queue	4	very caring	4	19	positive	very important	4	important	not fearful at all	4	not fearful	full protection	4	full/partial protection	trust them very much	4	trust them very much	4	20	good
female	38	married	married	HND/degree	tertiary	tertiary	chew		no	no	yes	no	no	no	no	clinical staff	20	aefutha	public	tertiary	tertiary	many times	4	very close place	4	know close place	daily to twice a week	4	no queue	4	not sure	2	18	positive	very important	4	important	not sure	2	fearful/not sure	full protection	4	full/partial protection	not sure	2	not sure	2	14	good
female	33	married	married	HND/degree	tertiary	tertiary	nurse/midwife		no	no	yes	no	no	no	no	clinical staff	9	aefutha	public	tertiary	tertiary	many times	4	very close place	4	know close place	do not know	0	do not know	2	not sure	2	12	positive	not sure	2	not important/not sure	very fearful	0	fearful/not sure	not sure	2	no protection/not sure	not sure	2	do not trust them at all	0	6	poor
female	46	widowed	not married	HND/degree	tertiary	tertiary	nurse/midwife		no	no	yes	no	no	no	no	clinical staff	15	aefutha	public	tertiary	tertiary	many times	4	close place	3	know close place	do not know	0	do not know	2	not sure	2	11	positive	not sure	2	not important/not sure	a little fearful	1	fearful/not sure	not sure	2	no protection/not sure	not sure	2	not sure	2	9	poor
female	25	married	married	diploma	tertiary	tertiary	chew		no	no	yes	no	no	no	no	clinical staff	5	phc centre	public	primary	primary/secondary	many times	4	very close place	4	know close place	daily to twice a week	4	short queue	3	very caring	4	19	positive	very important	4	important	very fearful	0	fearful/not sure	full protection	4	full/partial protection	trust them very much	4	trust them very much	4	16	good
female	26	married	married	completed secondary	secondary	none/primary/secondary	health attendant		no	yes	no	no	no	no	no	clinical staff	3	phc centre	public	primary	primary/secondary	many times	4	very close place	4	know close place	do not know	0	do not know	2	very caring	4	14	positive	very important	4	important	a little fearful	1	fearful/not sure	full protection	4	full/partial protection	trust them very much	4	trust them very much	4	17	good
male	51	married	married	masters & above	tertiary	tertiary	specialist doctor		no	no	no	no	no	yes	no	clinical staff	21	aefutha	public	tertiary	tertiary	many times	4	very close place	4	know close place	daily to twice a week	4	do not know	2	not sure	2	16	positive	not important at all	0	not important/not sure	very fearful	0	fearful/not sure	no protection at all	0	no protection/not sure	not sure	2	not sure	2	4	poor
male	38	married	married	HND/degree	tertiary	tertiary	non-clinical staff		no	no	no	no	no	no	no	non-clinical staff	11	aefutha	public	tertiary	tertiary	many times	4	close place	3	know close place	daily to twice a week	4	short queue	3	caring	3	17	positive	not sure	2	not important/not sure	a little fearful	1	fearful/not sure	no protection	1	no protection/not sure	not sure	2	do not trust them	1	7	poor
male	34	single	not married	masters & above	tertiary	tertiary	non-clinical staff		no	no	no	no	no	no	no	non-clinical staff	2	aefutha	public	tertiary	tertiary	many times	4	very close place	4	know close place	once in two/four weeks	2	no queue	4	very caring	4	18	positive	not sure	2	not important/not sure	not sure	2	fearful/not sure	not sure	2	no protection/not sure	not sure	2	do not trust them at all	0	8	poor
female	26	single	not married	diploma	tertiary	tertiary	chew		no	no	yes	no	no	no	no	clinical staff	2	phc centre	public	primary	primary/secondary	many times	4	very close place	4	know close place	do not know	0	do not know	2	very caring	4	14	positive	not sure	2	not important/not sure	very fearful	0	fearful/not sure	not sure	2	no protection/not sure	trust them very much	4	trust them	3	11	good
female	44	widowed	not married	diploma	tertiary	tertiary	chew		no	no	yes	no	no	no	no	clinical staff	14	aefutha	public	tertiary	tertiary	many times	4	very close place	4	know close place	daily to twice a week	4	no queue	4	very caring	4	20	positive	very important	4	important	a little fearful	1	fearful/not sure	full protection	4	full/partial protection	trust them	3	trust them	3	15	good
female	43	married	married	diploma	tertiary	tertiary	non-clinical staff		no	no	no	no	no	no	no	non-clinical staff	7	aefutha	public	tertiary	tertiary	not sure	2	no place	0	know far place/no place	not applicable	0	not applicable	0	not applicable	0	2	negative	not important	1	not important/not sure	very fearful	0	fearful/not sure	not sure	2	no protection/not sure	do not trust them	1	do not trust them	1	5	poor
female	57	married	married	diploma	tertiary	tertiary	non-clinical staff		no	no	no	no	no	no	no	non-clinical staff	20	aefutha	public	tertiary	tertiary	many times	4	very close place	4	know close place	daily to twice a week	4	short queue	3	very caring	4	19	positive	very important	4	important	very fearful	0	fearful/not sure	full protection	4	full/partial protection	trust them very much	4	trust them	3	15	good
female	50	married	married	HND/degree	tertiary	tertiary	nurse/midwife		no	no	yes	no	no	no	no	clinical staff	28	aefutha	public	tertiary	tertiary	many times	4	very close place	4	know close place	daily to twice a week	4	no queue	4	not sure	2	18	positive	not important at all	0	not important/not sure	not fearful	3	not fearful	not sure	2	no protection/not sure	not sure	2	do not trust them at all	0	7	poor
female	38	married	married	HND/degree	tertiary	tertiary	nurse/midwife		no	no	yes	no	no	no	no	clinical staff	15	aefutha	public	tertiary	tertiary	many times	4	close place	3	know close place	no fixed time	1	short queue	3	caring	3	14	positive	not sure	2	not important/not sure	not sure	2	fearful/not sure	not sure	2	no protection/not sure	not sure	2	do not trust them	1	9	poor
male	35	single	not married	HND/degree	tertiary	tertiary	nurse/midwife		no	no	yes	no	no	no	no	clinical staff	9	aefutha	public	tertiary	tertiary	many times	4	close place	3	know close place	do not know	0	no queue	4	caring	3	14	positive	important	3	important	not sure	2	fearful/not sure	not sure	2	no protection/not sure	trust them	3	do not trust them	1	11	good
female	36	married	married	masters & above	tertiary	tertiary	resident doctor		no	no	no	no	no	yes	no	clinical staff	8	aefutha	public	tertiary	tertiary	many times	4	very close place	4	know close place	do not know	0	do not know	2	not sure	2	12	positive	not sure	2	not important/not sure	a little fearful	1	fearful/not sure	partial protection	3	full/partial protection	trust them	3	not sure	2	11	good
male	44	married	married	diploma	tertiary	tertiary	chew		no	no	yes	no	no	no	no	clinical staff	18	phc centre	public	primary	primary/secondary	many times	4	very close place	4	know close place	daily to twice a week	4	long queue	1	very caring	4	17	positive	very important	4	important	very fearful	0	fearful/not sure	partial protection	3	full/partial protection	trust them very much	4	trust them very much	4	15	good
female	35	married	married	HND/degree	tertiary	tertiary	resident doctor		no	no	no	no	no	yes	no	clinical staff	5	aefutha	public	tertiary	tertiary	many times	4	close place	3	know close place	do not know	0	do not know	2	not sure	2	11	positive	not sure	2	not important/not sure	a little fearful	1	fearful/not sure	not sure	2	no protection/not sure	not sure	2	not sure	2	9	poor
female	37	single	not married	HND/degree	tertiary	tertiary	nurse/midwife		no	no	yes	no	no	no	no	clinical staff	17	aefutha	public	tertiary	tertiary	many times	4	very close place	4	know close place	daily to twice a week	4	no queue	4	caring	3	19	positive	important	3	important	not fearful	3	not fearful	not sure	2	no protection/not sure	not sure	2	not sure	2	12	good
female	47	single	not married	HND/degree	tertiary	tertiary	resident doctor		no	no	no	no	no	yes	no	clinical staff	10	aefutha	public	tertiary	tertiary	many times	4	very close place	4	know close place	daily to twice a week	4	do not know	2	not sure	2	16	positive	not important at all	0	not important/not sure	not sure	2	fearful/not sure	no protection	1	no protection/not sure	do not trust them	1	do not trust them at all	0	4	poor
female	38	separated/divorced	not married	diploma	tertiary	tertiary	nurse/midwife		no	no	yes	no	no	no	no	clinical staff	14	aefutha	public	tertiary	tertiary	few times/once	3	close place	3	know close place	do not know	0	do not know	2	not sure	2	10	positive	not important at all	0	not important/not sure	very fearful	0	fearful/not sure	not sure	2	no protection/not sure	not sure	2	do not trust them at all	0	4	poor
male	43	married	married	HND/degree	tertiary	tertiary	resident doctor		no	no	no	no	no	yes	no	clinical staff	10	aefutha	public	tertiary	tertiary	many times	4	very close place	4	know close place	do not know	0	do not know	2	not sure	2	12	positive	not important	1	not important/not sure	a little fearful	1	fearful/not sure	not sure	2	no protection/not sure	trust them	3	trust them	3	10	good
female	35	married	married	HND/degree	tertiary	tertiary	resident doctor		no	no	no	no	no	yes	no	clinical staff	11	aefutha	public	tertiary	tertiary	few times/once	3	very close place	4	know close place	do not know	0	do not know	2	not sure	2	11	positive	not important	1	not important/not sure	not sure	2	fearful/not sure	partial protection	3	full/partial protection	trust them	3	trust them	3	12	good
female	38	married	married	HND/degree	tertiary	tertiary	med lab scientist		no	no	no	yes	no	no	no	clinical staff	10	aefutha	public	tertiary	tertiary	many times	4	close place	3	know close place	do not know	0	do not know	2	not sure	2	11	positive	not important	1	not important/not sure	very fearful	0	fearful/not sure	not sure	2	no protection/not sure	not sure	2	not sure	2	7	poor
female	48	married	married	masters & above	tertiary	tertiary	resident doctor		no	no	no	no	no	yes	no	clinical staff	10	aefutha	public	tertiary	tertiary	many times	4	very close place	4	know close place	daily to twice a week	4	short queue	3	not sure	2	17	positive	very important	4	important	not sure	2	fearful/not sure	partial protection	3	full/partial protection	trust them	3	trust them	3	15	good
female	25	married	married	HND/degree	tertiary	tertiary	nurse/midwife		no	no	yes	no	no	no	no	clinical staff	2	aefutha	public	tertiary	tertiary	many times	4	close place	3	know close place	daily to twice a week	4	no queue	4	caring	3	18	positive	important	3	important	very fearful	0	fearful/not sure	full protection	4	full/partial protection	trust them	3	do not trust them at all	0	10	good
female	41	married	married	masters & above	tertiary	tertiary	resident doctor		no	no	no	no	no	yes	no	clinical staff	13	aefutha	public	tertiary	tertiary	many times	4	close place	3	know close place	do not know	0	do not know	2	not sure	2	11	positive	important	3	important	a little fearful	1	fearful/not sure	partial protection	3	full/partial protection	trust them	3	trust them	3	13	good
male	41	married	married	masters & above	tertiary	tertiary	resident doctor		no	no	no	no	no	yes	no	clinical staff	12	aefutha	public	tertiary	tertiary	many times	4	very close place	4	know close place	do not know	0	do not know	2	not sure	2	12	positive	not sure	2	not important/not sure	not sure	2	fearful/not sure	partial protection	3	full/partial protection	trust them	3	not sure	2	12	good
female	52	widowed	not married	HND/degree	tertiary	tertiary	chew		no	no	yes	no	no	no	no	clinical staff	27	phc centre	public	primary	primary/secondary	few times/once	3	close place	3	know close place	daily to twice a week	4	long queue	1	very caring	4	15	positive	very important	4	important	not sure	2	fearful/not sure	partial protection	3	full/partial protection	trust them very much	4	trust them	3	16	good
male	35	single	not married	HND/degree	tertiary	tertiary	resident doctor		no	no	no	no	no	yes	no	clinical staff	8	aefutha	public	tertiary	tertiary	many times	4	far place	2	know far place/no place	do not know	0	do not know	2	not sure	2	10	positive	not sure	2	not important/not sure	not sure	2	fearful/not sure	not sure	2	no protection/not sure	not sure	2	do not trust them at all	0	8	poor
male	26	single	not married	HND/degree	tertiary	tertiary	non-clinical staff		no	no	no	no	no	no	no	non-clinical staff	9	aefutha	public	tertiary	tertiary	many times	4	close place	3	know close place	do not know	0	do not know	2	not sure	2	11	positive	not sure	2	not important/not sure	not sure	2	fearful/not sure	not sure	2	no protection/not sure	trust them	3	do not trust them at all	0	9	poor
female	51	married	married	diploma	tertiary	tertiary	chew		no	no	yes	no	no	no	no	clinical staff	21	phc centre	public	primary	primary/secondary	many times	4	very close place	4	know close place	daily to twice a week	4	no queue	4	very caring	4	20	positive	very important	4	important	very fearful	0	fearful/not sure	not sure	2	no protection/not sure	trust them very much	4	not sure	2	12	good
male	28	single	not married	HND/degree	tertiary	tertiary	cho		no	no	yes	no	no	no	no	clinical staff	1	general hosp	public	secondary	primary/secondary	many times	4	close place	3	know close place	once a week	3	no queue	4	very caring	4	18	positive	very important	4	important	not fearful	3	not fearful	full protection	4	full/partial protection	trust them	3	trust them	3	17	good
male	28	single	not married	HND/degree	tertiary	tertiary	cho		no	no	yes	no	no	no	no	clinical staff	2	general hosp	public	secondary	primary/secondary	many times	4	very close place	4	know close place	once a week	3	no queue	4	caring	3	18	positive	very important	4	important	not fearful	3	not fearful	full protection	4	full/partial protection	trust them	3	trust them	3	17	good
female	45	married	married	HND/degree	tertiary	tertiary	chew		no	no	yes	no	no	no	no	clinical staff	27	phc centre	public	primary	primary/secondary	many times	4	very close place	4	know close place	daily to twice a week	4	no queue	4	very caring	4	20	positive	very important	4	important	a little fearful	1	fearful/not sure	full protection	4	full/partial protection	trust them very much	4	trust them very much	4	17	good
female	41	married	married	HND/degree	tertiary	tertiary	non-clinical staff		no	no	no	no	no	no	no	non-clinical staff	8	aefutha	public	tertiary	tertiary	many times	4	very close place	4	know close place	do not know	0	short queue	3	not sure	2	13	positive	not important at all	0	not important/not sure	very fearful	0	fearful/not sure	not sure	2	no protection/not sure	not sure	2	not sure	2	6	poor
male	42	married	married	HND/degree	tertiary	tertiary	non-clinical staff		no	no	no	no	no	no	no	non-clinical staff	12	aefutha	public	tertiary	tertiary	many times	4	very close place	4	know close place	do not know	0	no queue	4	caring	3	15	positive	very important	4	important	a little fearful	1	fearful/not sure	partial protection	3	full/partial protection	trust them	3	trust them	3	14	good
male	45	married	married	masters & above	tertiary	tertiary	specialist doctor		no	no	no	no	no	yes	no	clinical staff	16	aefutha	public	tertiary	tertiary	many times	4	close place	3	know close place	do not know	0	short queue	3	caring	3	13	positive	very important	4	important	a little fearful	1	fearful/not sure	not sure	2	no protection/not sure	trust them	3	trust them	3	13	good
male	44	married	married	HND/degree	tertiary	tertiary	resident doctor		no	no	no	no	no	yes	no	clinical staff	14	aefutha	public	tertiary	tertiary	many times	4	very close place	4	know close place	do not know	0	do not know	2	not sure	2	12	positive	not sure	2	not important/not sure	very fearful	0	fearful/not sure	not sure	2	no protection/not sure	not sure	2	do not trust them	1	7	poor
female	46	married	married	diploma	tertiary	tertiary	chew		no	no	yes	no	no	no	no	clinical staff	21	phc centre	public	primary	primary/secondary	many times	4	close place	3	know close place	once a week	3	no queue	4	very caring	4	18	positive	not sure	2	not important/not sure	very fearful	0	fearful/not sure	full protection	4	full/partial protection	trust them	3	trust them very much	4	13	good
male	38	married	married	masters & above	tertiary	tertiary	resident doctor		no	no	no	no	no	yes	no	clinical staff	12	aefutha	public	tertiary	tertiary	many times	4	very close place	4	know close place	do not know	0	do not know	2	not sure	2	12	positive	important	3	important	a little fearful	1	fearful/not sure	partial protection	3	full/partial protection	trust them	3	not sure	2	12	good
female	38	single	not married	masters & above	tertiary	tertiary	resident doctor		no	no	no	no	no	yes	no	clinical staff	12	aefutha	public	tertiary	tertiary	many times	4	close place	3	know close place	do not know	0	do not know	2	not sure	2	11	positive	not sure	2	not important/not sure	very fearful	0	fearful/not sure	not sure	2	no protection/not sure	not sure	2	do not trust them at all	0	6	poor
female	50	married	married	HND/degree	tertiary	tertiary	nurse/midwife		no	no	yes	no	no	no	no	clinical staff	19	aefutha	public	tertiary	tertiary	many times	4	very close place	4	know close place	daily to twice a week	4	no queue	4	caring	3	19	positive	not important	1	not important/not sure	very fearful	0	fearful/not sure	not sure	2	no protection/not sure	do not trust them	1	do not trust them	1	5	poor
male	34	married	married	HND/degree	tertiary	tertiary	nurse/midwife		no	no	yes	no	no	no	no	clinical staff	9	aefutha	public	tertiary	tertiary	many times	4	very close place	4	know close place	do not know	0	do not know	2	not sure	2	12	positive	not important	1	not important/not sure	not fearful	3	not fearful	partial protection	3	full/partial protection	trust them	3	not sure	2	12	good
male	39	married	married	HND/degree	tertiary	tertiary	nurse/midwife		no	no	yes	no	no	no	no	clinical staff	9	aefutha	public	tertiary	tertiary	many times	4	very close place	4	know close place	daily to twice a week	4	no queue	4	caring	3	19	positive	important	3	important	a little fearful	1	fearful/not sure	partial protection	3	full/partial protection	trust them	3	do not trust them	1	11	good
female	38	married	married	HND/degree	tertiary	tertiary	nurse/midwife		no	no	yes	no	no	no	no	clinical staff	16	aefutha	public	tertiary	tertiary	many times	4	very close place	4	know close place	daily to twice a week	4	short queue	3	caring	3	18	positive	not sure	2	not important/not sure	very fearful	0	fearful/not sure	not sure	2	no protection/not sure	trust them very much	4	not sure	2	10	good
male	36	married	married	HND/degree	tertiary	tertiary	pmv		yes	no	no	no	no	no	no	clinical staff	10	pmv	private	primary	primary/secondary	many times	4	close place	3	know close place	no fixed time	1	do not know	2	not sure	2	12	positive	not sure	2	not important/not sure	very fearful	0	fearful/not sure	not sure	2	no protection/not sure	not sure	2	not sure	2	8	poor
male	42	married	married	HND/degree	tertiary	tertiary	non-clinical staff		no	no	no	no	no	no	no	non-clinical staff	6	phc centre	public	primary	primary/secondary	many times	4	far place	2	know far place/no place	once a week	3	no queue	4	very caring	4	17	positive	very important	4	important	not fearful at all	4	not fearful	full protection	4	full/partial protection	trust them very much	4	trust them very much	4	20	good
female	36	married	married	HND/degree	tertiary	tertiary	med lab technician		no	no	no	yes	no	no	no	clinical staff	19	phc centre	public	primary	primary/secondary	many times	4	very close place	4	know close place	daily to twice a week	4	no queue	4	very caring	4	20	positive	very important	4	important	not fearful at all	4	not fearful	full protection	4	full/partial protection	trust them very much	4	trust them very much	4	20	good
female	46	married	married	HND/degree	tertiary	tertiary	cho		no	no	yes	no	no	no	no	clinical staff	30	phc centre	public	primary	primary/secondary	many times	4	very close place	4	know close place	no fixed time	1	no queue	4	caring	3	16	positive	not sure	2	not important/not sure	very fearful	0	fearful/not sure	not sure	2	no protection/not sure	not sure	2	not sure	2	8	poor
female	30	married	married	diploma	tertiary	tertiary	chew		no	no	yes	no	no	no	no	clinical staff	3	phc centre	public	primary	primary/secondary	few times/once	3	close place	3	know close place	daily to twice a week	4	no queue	4	very caring	4	18	positive	very important	4	important	not fearful	3	not fearful	full protection	4	full/partial protection	not sure	2	trust them very much	4	17	good
female	27	married	married	diploma	tertiary	tertiary	chew		no	no	yes	no	no	no	no	clinical staff	4	phc centre	public	primary	primary/secondary	many times	4	far place	2	know far place/no place	daily to twice a week	4	no queue	4	very caring	4	18	positive	important	3	important	a little fearful	1	fearful/not sure	partial protection	3	full/partial protection	trust them	3	trust them	3	13	good
female	19	single	not married	some secondary	secondary	none/primary/secondary	health attendant		no	yes	no	no	no	no	no	clinical staff	1	phc centre	public	primary	primary/secondary	many times	4	no place	0	know far place/no place	not applicable	0	not applicable	0	not applicable	0	4	negative	very important	4	important	a little fearful	1	fearful/not sure	full protection	4	full/partial protection	trust them very much	4	trust them very much	4	17	good
female	41	married	married	HND/degree	tertiary	tertiary	chew		no	no	yes	no	no	no	no	clinical staff	9	phc centre	public	primary	primary/secondary	many times	4	very close place	4	know close place	daily to twice a week	4	short queue	3	caring	3	18	positive	very important	4	important	very fearful	0	fearful/not sure	full protection	4	full/partial protection	trust them	3	not sure	2	13	good
female	35	married	married	diploma	tertiary	tertiary	jchew		no	no	yes	no	no	no	no	clinical staff	11	phc centre	public	primary	primary/secondary	many times	4	close place	3	know close place	daily to twice a week	4	no queue	4	very caring	4	19	positive	not important at all	0	not important/not sure	very fearful	0	fearful/not sure	not sure	2	no protection/not sure	trust them	3	trust them very much	4	9	poor
female	22	married	married	completed secondary	secondary	none/primary/secondary	pmv		yes	no	no	no	no	no	no	clinical staff	2	pmv	private	primary	primary/secondary	many times	4	no place	0	know far place/no place	not applicable	0	not applicable	0	not applicable	0	4	negative	not important at all	0	not important/not sure	very fearful	0	fearful/not sure	not sure	2	no protection/not sure	do not trust them	1	not sure	2	5	poor
female	35	single	not married	diploma	tertiary	tertiary	jchew		no	no	yes	no	no	no	no	clinical staff	11	phc centre	public	primary	primary/secondary	many times	4	no place	0	know far place/no place	not applicable	0	not applicable	0	not applicable	0	4	negative	not important	1	not important/not sure	very fearful	0	fearful/not sure	not sure	2	no protection/not sure	do not trust them	1	trust them very much	4	8	poor
female	19	single	not married	completed secondary	secondary	none/primary/secondary	pmv		yes	no	no	no	no	no	no	clinical staff	1	pmv	private	primary	primary/secondary	many times	4	no place	0	know far place/no place	not applicable	0	not applicable	0	not applicable	0	4	negative	not sure	2	not important/not sure	not fearful at all	4	not fearful	full protection	4	full/partial protection	not sure	2	do not trust them at all	0	12	good
female	21	single	not married	completed secondary	secondary	none/primary/secondary	health attendant		no	yes	no	no	no	no	no	clinical staff	2	phc centre	public	primary	primary/secondary	few times/once	3	ver far place	1	know far place/no place	do not know	0	do not know	2	not sure	2	8	negative	not sure	2	not important/not sure	not sure	2	fearful/not sure	not sure	2	no protection/not sure	not sure	2	trust them	3	11	good
female	19	single	not married	completed secondary	secondary	none/primary/secondary	pmv		yes	no	no	no	no	no	no	clinical staff	0	pmv	private	primary	primary/secondary	many times	4	no place	0	know far place/no place	not applicable	0	not applicable	0	not applicable	0	4	negative	not important	1	not important/not sure	not fearful at all	4	not fearful	no protection at all	0	no protection/not sure	trust them very much	4	trust them very much	4	13	good
female	50	married	married	some primary	primary	none/primary/secondary	non-clinical staff		no	no	no	no	no	no	no	non-clinical staff	3	phc centre	public	primary	primary/secondary	many times	4	no place	0	know far place/no place	not applicable	0	not applicable	0	not applicable	0	4	negative	important	3	important	not fearful at all	4	not fearful	full protection	4	full/partial protection	trust them	3	trust them	3	17	good
female	39	married	married	HND/degree	tertiary	tertiary	non-clinical staff		no	no	no	no	no	no	no	non-clinical staff	3	phc centre	public	primary	primary/secondary	many times	4	no place	0	know far place/no place	not applicable	0	not applicable	0	not applicable	0	4	negative	not sure	2	not important/not sure	very fearful	0	fearful/not sure	not sure	2	no protection/not sure	not sure	2	do not trust them at all	0	6	poor
female	50	married	married	HND/degree	tertiary	tertiary	chew		no	no	yes	no	no	no	no	clinical staff	21	phc centre	public	primary	primary/secondary	many times	4	very close place	4	know close place	daily to twice a week	4	no queue	4	very caring	4	20	positive	not important	1	not important/not sure	not fearful at all	4	not fearful	no protection	1	no protection/not sure	trust them	3	do not trust them	1	10	good
female	30	single	not married	diploma	tertiary	tertiary	nurse/midwife		no	no	yes	no	no	no	no	clinical staff	5	phc centre	public	primary	primary/secondary	many times	4	far place	2	know far place/no place	do not know	0	do not know	2	not sure	2	10	positive	not sure	2	not important/not sure	not sure	2	fearful/not sure	not sure	2	no protection/not sure	not sure	2	not sure	2	10	good
female	28	single	not married	diploma	tertiary	tertiary	chew		no	no	yes	no	no	no	no	clinical staff	4	phc centre	public	primary	primary/secondary	many times	4	far place	2	know far place/no place	do not know	0	do not know	2	not sure	2	10	positive	not important	1	not important/not sure	not sure	2	fearful/not sure	no protection	1	no protection/not sure	do not trust them	1	do not trust them at all	0	5	poor
female	24	single	not married	diploma	tertiary	tertiary	chew		no	no	yes	no	no	no	no	clinical staff	3	phc centre	public	primary	primary/secondary	many times	4	far place	2	know far place/no place	do not know	0	no queue	4	very caring	4	14	positive	very important	4	important	a little fearful	1	fearful/not sure	full protection	4	full/partial protection	trust them	3	trust them very much	4	16	good
female	25	married	married	diploma	tertiary	tertiary	chew		no	no	yes	no	no	no	no	clinical staff	4	phc centre	public	primary	primary/secondary	many times	4	close place	3	know close place	daily to twice a week	4	short queue	3	very caring	4	18	positive	very important	4	important	not fearful at all	4	not fearful	full protection	4	full/partial protection	trust them very much	4	trust them	3	19	good
female	28	single	not married	diploma	tertiary	tertiary	jchew		no	no	yes	no	no	no	no	clinical staff	5	phc centre	public	primary	primary/secondary	many times	4	far place	2	know far place/no place	daily to twice a week	4	no queue	4	very caring	4	18	positive	very important	4	important	very fearful	0	fearful/not sure	full protection	4	full/partial protection	trust them very much	4	trust them very much	4	16	good
female	28	married	married	diploma	tertiary	tertiary	chew		no	no	yes	no	no	no	no	clinical staff	4	phc centre	public	primary	primary/secondary	many times	4	very close place	4	know close place	daily to twice a week	4	short queue	3	very caring	4	19	positive	very important	4	important	very fearful	0	fearful/not sure	full protection	4	full/partial protection	trust them very much	4	trust them very much	4	16	good
female	20	single	not married	completed secondary	secondary	none/primary/secondary	pmv		yes	no	no	no	no	no	no	clinical staff	3	pmv	private	primary	primary/secondary	few times/once	3	very close place	4	know close place	daily to twice a week	4	no queue	4	very caring	4	19	positive	very important	4	important	a little fearful	1	fearful/not sure	full protection	4	full/partial protection	trust them	3	trust them	3	15	good
female	40	single	not married	completed secondary	secondary	none/primary/secondary	nurse/midwife		no	no	yes	no	no	no	no	clinical staff	3	private hosp/clinic	private	primary	primary/secondary	few times/once	3	close place	3	know close place	do not know	0	no queue	4	caring	3	13	positive	important	3	important	not fearful	3	not fearful	full protection	4	full/partial protection	trust them	3	trust them	3	16	good
female	45	separated/divorced	not married	completed secondary	secondary	none/primary/secondary	jchew		no	no	yes	no	no	no	no	clinical staff	25	phc centre	public	primary	primary/secondary	many times	4	very close place	4	know close place	once in two/four weeks	2	short queue	3	very caring	4	17	positive	very important	4	important	not fearful	3	not fearful	full protection	4	full/partial protection	trust them very much	4	trust them very much	4	19	good
female	47	widowed	not married	HND/degree	tertiary	tertiary	nurse/midwife		no	no	yes	no	no	no	no	clinical staff	15	phc centre	public	primary	primary/secondary	many times	4	close place	3	know close place	no fixed time	1	no queue	4	not sure	2	14	positive	not sure	2	not important/not sure	very fearful	0	fearful/not sure	not sure	2	no protection/not sure	not sure	2	do not trust them	1	7	poor
female	28	single	not married	diploma	tertiary	tertiary	chew		no	no	yes	no	no	no	no	clinical staff	4	phc centre	public	primary	primary/secondary	many times	4	close place	3	know close place	do not know	0	do not know	2	not sure	2	11	positive	not sure	2	not important/not sure	very fearful	0	fearful/not sure	not sure	2	no protection/not sure	not sure	2	not sure	2	8	poor
female	51	married	married	HND/degree	tertiary	tertiary	cho		no	no	yes	no	no	no	no	clinical staff	30	phc centre	public	primary	primary/secondary	many times	4	very close place	4	know close place	daily to twice a week	4	no queue	4	caring	3	19	positive	important	3	important	very fearful	0	fearful/not sure	full protection	4	full/partial protection	trust them	3	trust them	3	13	good
female	50	married	married	HND/degree	tertiary	tertiary	cho		no	no	yes	no	no	no	no	clinical staff	24	phc centre	public	primary	primary/secondary	few times/once	3	very close place	4	know close place	daily to twice a week	4	no queue	4	very caring	4	19	positive	very important	4	important	not fearful at all	4	not fearful	full protection	4	full/partial protection	trust them very much	4	trust them very much	4	20	good
male	44	married	married	masters & above	tertiary	tertiary	resident doctor		no	no	no	no	no	yes	no	clinical staff	11	aefutha	public	tertiary	tertiary	many times	4	very close place	4	know close place	daily to twice a week	4	do not know	2	not sure	2	16	positive	not sure	2	not important/not sure	a little fearful	1	fearful/not sure	no protection	1	no protection/not sure	trust them	3	trust them	3	10	good
male	34	single	not married	HND/degree	tertiary	tertiary	non-clinical staff		no	no	no	no	no	no	no	non-clinical staff	9	aefutha	public	tertiary	tertiary	few times/once	3	close place	3	know close place	do not know	0	do not know	2	not sure	2	10	positive	important	3	important	not fearful	3	not fearful	not sure	2	no protection/not sure	not sure	2	not sure	2	12	good
male	32	single	not married	HND/degree	tertiary	tertiary	resident doctor		no	no	no	no	no	yes	no	clinical staff	6	aefutha	public	tertiary	tertiary	many times	4	very close place	4	know close place	once a week	3	no queue	4	very caring	4	19	positive	important	3	important	not fearful	3	not fearful	partial protection	3	full/partial protection	trust them very much	4	trust them	3	16	good
female	35	married	married	HND/degree	tertiary	tertiary	resident doctor		no	no	no	no	no	yes	no	clinical staff	7	aefutha	public	tertiary	tertiary	many times	4	very close place	4	know close place	daily to twice a week	4	short queue	3	not sure	2	17	positive	very important	4	important	a little fearful	1	fearful/not sure	partial protection	3	full/partial protection	not sure	2	not sure	2	12	good
male	25	single	not married	HND/degree	tertiary	tertiary	non-clinical staff		no	no	no	no	no	no	no	non-clinical staff	0	private lab	private	primary	primary/secondary	few times/once	3	no place	0	know far place/no place	not applicable	0	not applicable	0	not applicable	0	3	negative	not important at all	0	not important/not sure	a little fearful	1	fearful/not sure	not sure	2	no protection/not sure	do not trust them	1	do not trust them at all	0	4	poor
male	42	married	married	masters & above	tertiary	tertiary	specialist doctor		no	no	no	no	no	yes	no	clinical staff	12	aefutha	public	tertiary	tertiary	few times/once	3	close place	3	know close place	do not know	0	do not know	2	not sure	2	10	positive	not important	1	not important/not sure	very fearful	0	fearful/not sure	not sure	2	no protection/not sure	trust them	3	not sure	2	8	poor
male	42	married	married	masters & above	tertiary	tertiary	specialist doctor		no	no	no	no	no	yes	no	clinical staff	12	aefutha	public	tertiary	tertiary	few times/once	3	close place	3	know close place	do not know	0	do not know	2	not sure	2	10	positive	not important	1	not important/not sure	very fearful	0	fearful/not sure	not sure	2	no protection/not sure	trust them	3	not sure	2	8	poor
female	58	married	married	diploma	tertiary	tertiary	other	Enveromental Officer	no	no	no	no	no	no	yes	clinical staff	27	phc centre	public	primary	primary/secondary	many times	4	very close place	4	know close place	no fixed time	1	no queue	4	very caring	4	17	positive	very important	4	important	very fearful	0	fearful/not sure	full protection	4	full/partial protection	trust them very much	4	trust them very much	4	16	good
male	37	married	married	masters & above	tertiary	tertiary	specialist doctor		no	no	no	no	no	yes	no	clinical staff	14	other	public	tertiary	tertiary	many times	4	very close place	4	know close place	once in two/four weeks	2	no queue	4	very caring	4	18	positive	not sure	2	not important/not sure	not sure	2	fearful/not sure	partial protection	3	full/partial protection	trust them very much	4	not sure	2	13	good
male	35	married	married	HND/degree	tertiary	tertiary	resident doctor		no	no	no	no	no	yes	no	clinical staff	7	aefutha	public	tertiary	tertiary	many times	4	close place	3	know close place	do not know	0	short queue	3	not sure	2	12	positive	important	3	important	a little fearful	1	fearful/not sure	not sure	2	no protection/not sure	not sure	2	do not trust them	1	9	poor
female	35	married	married	diploma	tertiary	tertiary	jchew		no	no	yes	no	no	no	no	clinical staff	5	phc centre	public	primary	primary/secondary	many times	4	very close place	4	know close place	no fixed time	1	no queue	4	very caring	4	17	positive	very important	4	important	very fearful	0	fearful/not sure	full protection	4	full/partial protection	trust them very much	4	trust them very much	4	16	good
male	40	married	married	HND/degree	tertiary	tertiary	resident doctor		no	no	no	no	no	yes	no	clinical staff	12	aefutha	public	tertiary	tertiary	few times/once	3	close place	3	know close place	do not know	0	do not know	2	not sure	2	10	positive	important	3	important	not fearful	3	not fearful	partial protection	3	full/partial protection	trust them	3	trust them	3	15	good
male	39	married	married	masters & above	tertiary	tertiary	specialist doctor		no	no	no	no	no	yes	no	clinical staff	10	aefutha	public	tertiary	tertiary	many times	4	very close place	4	know close place	daily to twice a week	4	no queue	4	very caring	4	20	positive	important	3	important	a little fearful	1	fearful/not sure	partial protection	3	full/partial protection	trust them very much	4	trust them very much	4	15	good
male	24	single	not married	HND/degree	tertiary	tertiary	medical officer		no	no	no	no	no	yes	no	clinical staff	2	private hosp/clinic	private	primary	primary/secondary	many times	4	very close place	4	know close place	daily to twice a week	4	do not know	2	not sure	2	16	positive	important	3	important	a little fearful	1	fearful/not sure	partial protection	3	full/partial protection	trust them	3	do not trust them at all	0	10	good
female	33	married	married	HND/degree	tertiary	tertiary	nurse/midwife		no	no	yes	no	no	no	no	clinical staff	10	aefutha	public	tertiary	tertiary	few times/once	3	no place	0	know far place/no place	not applicable	0	not applicable	0	not applicable	0	3	negative	not important at all	0	not important/not sure	a little fearful	1	fearful/not sure	not sure	2	no protection/not sure	not sure	2	not sure	2	7	poor
female	26	married	married	HND/degree	tertiary	tertiary	chew		no	no	yes	no	no	no	no	clinical staff	29	phc centre	public	primary	primary/secondary	many times	4	very close place	4	know close place	daily to twice a week	4	no queue	4	very caring	4	20	positive	very important	4	important	not fearful at all	4	not fearful	full protection	4	full/partial protection	trust them very much	4	trust them very much	4	20	good
male	35	married	married	HND/degree	tertiary	tertiary	resident doctor		no	no	no	no	no	yes	no	clinical staff	9	aefutha	public	tertiary	tertiary	many times	4	close place	3	know close place	do not know	0	do not know	2	not sure	2	11	positive	important	3	important	not sure	2	fearful/not sure	partial protection	3	full/partial protection	not sure	2	trust them	3	13	good
female	28	single	not married	diploma	tertiary	tertiary	chew		no	no	yes	no	no	no	no	clinical staff	6	phc centre	public	primary	primary/secondary	many times	4	no place	0	know far place/no place	not applicable	0	not applicable	0	not applicable	0	4	negative	important	3	important	not fearful at all	4	not fearful	not sure	2	no protection/not sure	not sure	2	not sure	2	13	good
female	30	married	married	diploma	tertiary	tertiary	chew		no	no	yes	no	no	no	no	clinical staff	2	phc centre	public	primary	primary/secondary	many times	4	very close place	4	know close place	daily to twice a week	4	no queue	4	caring	3	19	positive	very important	4	important	a little fearful	1	fearful/not sure	full protection	4	full/partial protection	trust them very much	4	not sure	2	15	good
male	44	married	married	masters & above	tertiary	tertiary	resident doctor		no	no	no	no	no	yes	no	clinical staff	8	aefutha	public	tertiary	tertiary	few times/once	3	close place	3	know close place	daily to twice a week	4	short queue	3	not sure	2	15	positive	important	3	important	not fearful at all	4	not fearful	partial protection	3	full/partial protection	trust them	3	not sure	2	15	good
female	32	married	married	diploma	tertiary	tertiary	chew		no	no	yes	no	no	no	no	clinical staff	10	phc centre	public	primary	primary/secondary	many times	4	close place	3	know close place	daily to twice a week	4	no queue	4	very caring	4	19	positive	very important	4	important	not fearful at all	4	not fearful	full protection	4	full/partial protection	trust them very much	4	trust them very much	4	20	good
male	37	married	married	masters & above	tertiary	tertiary	resident doctor		no	no	no	no	no	yes	no	clinical staff	10	aefutha	public	tertiary	tertiary	many times	4	close place	3	know close place	daily to twice a week	4	no queue	4	caring	3	18	positive	important	3	important	a little fearful	1	fearful/not sure	not sure	2	no protection/not sure	not sure	2	not sure	2	10	good
male	33	single	not married	masters & above	tertiary	tertiary	resident doctor		no	no	no	no	no	yes	no	clinical staff	10	aefutha	public	tertiary	tertiary	many times	4	very close place	4	know close place	do not know	0	do not know	2	not sure	2	12	positive	not sure	2	not important/not sure	a little fearful	1	fearful/not sure	partial protection	3	full/partial protection	not sure	2	do not trust them	1	9	poor
male	33	single	not married	masters & above	tertiary	tertiary	resident doctor		no	no	no	no	no	yes	no	clinical staff	10	aefutha	public	tertiary	tertiary	many times	4	very close place	4	know close place	do not know	0	do not know	2	not sure	2	12	positive	not sure	2	not important/not sure	a little fearful	1	fearful/not sure	partial protection	3	full/partial protection	not sure	2	do not trust them	1	9	poor
male	42	married	married	masters & above	tertiary	tertiary	resident doctor		no	no	no	no	no	yes	no	clinical staff	15	aefutha	public	tertiary	tertiary	many times	4	very close place	4	know close place	daily to twice a week	4	no queue	4	caring	3	19	positive	important	3	important	not fearful	3	not fearful	no protection	1	no protection/not sure	trust them	3	not sure	2	12	good
female	27	single	not married	HND/degree	tertiary	tertiary	other	Dental therapist	no	no	no	no	no	no	yes	clinical staff	3	aefutha	public	tertiary	tertiary	many times	4	no place	0	know far place/no place	not applicable	0	not applicable	0	not applicable	0	4	negative	not important at all	0	not important/not sure	not fearful at all	4	not fearful	not sure	2	no protection/not sure	do not trust them at all	0	do not trust them	1	7	poor
male	26	single	not married	HND/degree	tertiary	tertiary	non-clinical staff		no	no	no	no	no	no	no	non-clinical staff	5	aefutha	public	tertiary	tertiary	many times	4	very close place	4	know close place	no fixed time	1	very long queue	0	very caring	4	13	positive	important	3	important	a little fearful	1	fearful/not sure	full protection	4	full/partial protection	trust them	3	trust them	3	14	good
female	43	married	married	diploma	tertiary	tertiary	nurse/midwife		no	no	yes	no	no	no	no	clinical staff	3	phc centre	public	primary	primary/secondary	many times	4	very close place	4	know close place	daily to twice a week	4	short queue	3	very caring	4	19	positive	very important	4	important	a little fearful	1	fearful/not sure	full protection	4	full/partial protection	trust them	3	trust them	3	15	good
male	38	single	not married	completed secondary	secondary	none/primary/secondary	non-clinical staff		no	no	no	no	no	no	no	non-clinical staff	9	aefutha	public	tertiary	tertiary	many times	4	very close place	4	know close place	no fixed time	1	do not know	2	caring	3	14	positive	not sure	2	not important/not sure	not sure	2	fearful/not sure	not sure	2	no protection/not sure	trust them	3	not sure	2	11	good
female	38	married	married	masters & above	tertiary	tertiary	nurse/midwife		no	no	yes	no	no	no	no	clinical staff	8	aefutha	public	tertiary	tertiary	many times	4	very close place	4	know close place	do not know	0	do not know	2	not sure	2	12	positive	very important	4	important	a little fearful	1	fearful/not sure	full protection	4	full/partial protection	trust them	3	trust them	3	15	good
female	23	single	not married	completed secondary	secondary	none/primary/secondary	health attendant		no	yes	no	no	no	no	no	clinical staff	1	phc centre	public	primary	primary/secondary	many times	4	very close place	4	know close place	no fixed time	1	no queue	4	very caring	4	17	positive	very important	4	important	very fearful	0	fearful/not sure	full protection	4	full/partial protection	trust them very much	4	trust them very much	4	16	good
female	24	single	not married	completed secondary	secondary	none/primary/secondary	health attendant		no	yes	no	no	no	no	no	clinical staff	1	phc centre	public	primary	primary/secondary	many times	4	very close place	4	know close place	no fixed time	1	no queue	4	very caring	4	17	positive	very important	4	important	very fearful	0	fearful/not sure	full protection	4	full/partial protection	trust them very much	4	trust them very much	4	16	good
male	47	married	married	HND/degree	tertiary	tertiary	med lab scientist		no	no	no	yes	no	no	no	clinical staff	20	aefutha	public	tertiary	tertiary	many times	4	very close place	4	know close place	daily to twice a week	4	no queue	4	very caring	4	20	positive	very important	4	important	very fearful	0	fearful/not sure	not sure	2	no protection/not sure	trust them very much	4	trust them very much	4	14	good
male	35	married	married	HND/degree	tertiary	tertiary	resident doctor		no	no	no	no	no	yes	no	clinical staff	7	aefutha	public	tertiary	tertiary	few times/once	3	very close place	4	know close place	daily to twice a week	4	no queue	4	very caring	4	19	positive	not sure	2	not important/not sure	a little fearful	1	fearful/not sure	partial protection	3	full/partial protection	trust them	3	not sure	2	11	good
female	18	single	not married	completed secondary	secondary	none/primary/secondary	health attendant		no	yes	no	no	no	no	no	clinical staff	0	phc centre	public	primary	primary/secondary	many times	4	very close place	4	know close place	once in two/four weeks	2	short queue	3	very caring	4	17	positive	very important	4	important	a little fearful	1	fearful/not sure	full protection	4	full/partial protection	trust them very much	4	trust them very much	4	17	good
female	19	single	not married	completed secondary	secondary	none/primary/secondary	health attendant		no	yes	no	no	no	no	no	clinical staff	0	phc centre	public	primary	primary/secondary	many times	4	very close place	4	know close place	do not know	0	no queue	4	very caring	4	16	positive	very important	4	important	a little fearful	1	fearful/not sure	full protection	4	full/partial protection	trust them very much	4	trust them very much	4	17	good
female	18	single	not married	completed secondary	secondary	none/primary/secondary	health attendant		no	yes	no	no	no	no	no	clinical staff	0	phc centre	public	primary	primary/secondary	many times	4	close place	3	know close place	once in two/four weeks	2	short queue	3	very caring	4	16	positive	very important	4	important	not fearful at all	4	not fearful	no protection at all	0	no protection/not sure	trust them very much	4	trust them very much	4	16	good
female	47	married	married	diploma	tertiary	tertiary	chew		no	no	yes	no	no	no	no	clinical staff	25	phc centre	public	primary	primary/secondary	many times	4	very close place	4	know close place	daily to twice a week	4	no queue	4	very caring	4	20	positive	very important	4	important	very fearful	0	fearful/not sure	full protection	4	full/partial protection	trust them very much	4	do not trust them	1	13	good
female	24	single	not married	completed secondary	secondary	none/primary/secondary	health attendant		no	yes	no	no	no	no	no	clinical staff	0	phc centre	public	primary	primary/secondary	many times	4	far place	2	know far place/no place	daily to twice a week	4	no queue	4	caring	3	17	positive	very important	4	important	not fearful	3	not fearful	full protection	4	full/partial protection	trust them very much	4	trust them very much	4	19	good
female	28	married	married	diploma	tertiary	tertiary	chew		no	no	yes	no	no	no	no	clinical staff	8	phc centre	public	primary	primary/secondary	few times/once	3	far place	2	know far place/no place	daily to twice a week	4	long queue	1	caring	3	13	positive	very important	4	important	very fearful	0	fearful/not sure	full protection	4	full/partial protection	trust them very much	4	do not trust them	1	13	good
female	37	married	married	HND/degree	tertiary	tertiary	nurse/midwife		no	no	yes	no	no	no	no	clinical staff	13	aefutha	public	tertiary	tertiary	few times/once	3	close place	3	know close place	do not know	0	long queue	1	caring	3	10	positive	not sure	2	not important/not sure	a little fearful	1	fearful/not sure	no protection	1	no protection/not sure	not sure	2	not sure	2	8	poor
female	40	married	married	HND/degree	tertiary	tertiary	nurse/midwife		no	no	yes	no	no	no	no	clinical staff	10	aefutha	public	tertiary	tertiary	many times	4	close place	3	know close place	do not know	0	do not know	2	caring	3	12	positive	not important	1	not important/not sure	very fearful	0	fearful/not sure	partial protection	3	full/partial protection	trust them	3	do not trust them	1	8	poor
female	40	married	married	HND/degree	tertiary	tertiary	pharmacist		no	no	no	no	yes	no	no	clinical staff	8	aefutha	public	tertiary	tertiary	few times/once	3	very close place	4	know close place	do not know	0	do not know	2	not sure	2	11	positive	not sure	2	not important/not sure	not fearful	3	not fearful	partial protection	3	full/partial protection	not sure	2	not sure	2	12	good
female	36	married	married	masters & above	tertiary	tertiary	resident doctor		no	no	no	no	no	yes	no	clinical staff	10	aefutha	public	tertiary	tertiary	few times/once	3	close place	3	know close place	daily to twice a week	4	no queue	4	very caring	4	18	positive	very important	4	important	a little fearful	1	fearful/not sure	partial protection	3	full/partial protection	trust them	3	not sure	2	13	good
male	45	married	married	masters & above	tertiary	tertiary	specialist doctor		no	no	no	no	no	yes	no	clinical staff	15	aefutha	public	tertiary	tertiary	many times	4	very close place	4	know close place	daily to twice a week	4	short queue	3	caring	3	18	positive	important	3	important	not fearful at all	4	not fearful	partial protection	3	full/partial protection	trust them	3	trust them	3	16	good
male	35	married	married	HND/degree	tertiary	tertiary	medical officer		no	no	no	no	no	yes	no	clinical staff	5	aefutha	public	tertiary	tertiary	many times	4	close place	3	know close place	do not know	0	no queue	4	caring	3	14	positive	important	3	important	not sure	2	fearful/not sure	not sure	2	no protection/not sure	trust them	3	not sure	2	12	good
female	44	married	married	HND/degree	tertiary	tertiary	nurse/midwife		no	no	yes	no	no	no	no	clinical staff	9	aefutha	public	tertiary	tertiary	many times	4	very close place	4	know close place	daily to twice a week	4	short queue	3	caring	3	18	positive	important	3	important	a little fearful	1	fearful/not sure	partial protection	3	full/partial protection	trust them	3	not sure	2	12	good
female	40	separated/divorced	not married	HND/degree	tertiary	tertiary	chew		no	no	yes	no	no	no	no	clinical staff	15	aefutha	public	tertiary	tertiary	many times	4	very close place	4	know close place	daily to twice a week	4	no queue	4	very caring	4	20	positive	very important	4	important	very fearful	0	fearful/not sure	full protection	4	full/partial protection	trust them very much	4	trust them very much	4	16	good
male	24	single	not married	diploma	tertiary	tertiary	med lab scientist		no	no	no	yes	no	no	no	clinical staff	1	phc centre	public	primary	primary/secondary	many times	4	very close place	4	know close place	daily to twice a week	4	no queue	4	not sure	2	18	positive	important	3	important	not sure	2	fearful/not sure	partial protection	3	full/partial protection	do not trust them at all	0	do not trust them at all	0	8	poor
female	33	married	married	diploma	tertiary	tertiary	chew		no	no	yes	no	no	no	no	clinical staff	9	phc centre	public	primary	primary/secondary	many times	4	very close place	4	know close place	once in two/four weeks	2	short queue	3	very caring	4	17	positive	very important	4	important	a little fearful	1	fearful/not sure	full protection	4	full/partial protection	trust them very much	4	trust them very much	4	17	good
female	28	single	not married	diploma	tertiary	tertiary	jchew		no	no	yes	no	no	no	no	clinical staff	5	phc centre	public	primary	primary/secondary	many times	4	very close place	4	know close place	daily to twice a week	4	no queue	4	very caring	4	20	positive	important	3	important	very fearful	0	fearful/not sure	partial protection	3	full/partial protection	trust them very much	4	trust them very much	4	14	good
female	24	single	not married	HND/degree	tertiary	tertiary	chew		no	no	yes	no	no	no	no	clinical staff	2	phc centre	public	primary	primary/secondary	many times	4	very close place	4	know close place	daily to twice a week	4	no queue	4	very caring	4	20	positive	very important	4	important	not fearful at all	4	not fearful	full protection	4	full/partial protection	trust them very much	4	trust them very much	4	20	good
female	20	single	not married	HND/degree	tertiary	tertiary	chew		no	no	yes	no	no	no	no	clinical staff	2	phc centre	public	primary	primary/secondary	many times	4	very close place	4	know close place	daily to twice a week	4	short queue	3	very caring	4	19	positive	very important	4	important	not fearful at all	4	not fearful	full protection	4	full/partial protection	trust them	3	trust them	3	18	good
male	33	married	married	completed secondary	secondary	none/primary/secondary	pmv		yes	no	no	no	no	no	no	clinical staff	5	pmv	private	primary	primary/secondary	many times	4	no place	0	know far place/no place	not applicable	0	not applicable	0	not applicable	0	4	negative	not sure	2	not important/not sure	not sure	2	fearful/not sure	partial protection	3	full/partial protection	trust them	3	trust them	3	13	good
female	53	widowed	not married	masters & above	tertiary	tertiary	other	Environmental health officer	no	no	no	no	no	no	yes	clinical staff	20	phc centre	public	primary	primary/secondary	many times	4	very close place	4	know close place	daily to twice a week	4	no queue	4	very caring	4	20	positive	not sure	2	not important/not sure	very fearful	0	fearful/not sure	partial protection	3	full/partial protection	trust them	3	do not trust them	1	9	poor
male	33	single	not married	HND/degree	tertiary	tertiary	medical officer		no	no	no	no	no	yes	no	clinical staff	5	private pharm	private	primary	primary/secondary	many times	4	close place	3	know close place	daily to twice a week	4	short queue	3	caring	3	17	positive	very important	4	important	not fearful	3	not fearful	full protection	4	full/partial protection	trust them	3	trust them	3	17	good
female	41	married	married	masters & above	tertiary	tertiary	specialist doctor		no	no	no	no	no	yes	no	clinical staff	12	aefutha	public	tertiary	tertiary	many times	4	very close place	4	know close place	daily to twice a week	4	short queue	3	caring	3	18	positive	not important at all	0	not important/not sure	a little fearful	1	fearful/not sure	no protection	1	no protection/not sure	not sure	2	do not trust them at all	0	4	poor
male	38	married	married	masters & above	tertiary	tertiary	resident doctor		no	no	no	no	no	yes	no	clinical staff	10	aefutha	public	tertiary	tertiary	many times	4	close place	3	know close place	do not know	0	do not know	2	not sure	2	11	positive	not sure	2	not important/not sure	a little fearful	1	fearful/not sure	not sure	2	no protection/not sure	trust them	3	not sure	2	10	good
female	39	married	married	masters & above	tertiary	tertiary	specialist doctor		no	no	no	no	no	yes	no	clinical staff	13	aefutha	public	tertiary	tertiary	many times	4	close place	3	know close place	do not know	0	do not know	2	not sure	2	11	positive	important	3	important	a little fearful	1	fearful/not sure	full protection	4	full/partial protection	not sure	2	trust them	3	13	good
male	42	married	married	masters & above	tertiary	tertiary	specialist doctor		no	no	no	no	no	yes	no	clinical staff	12	aefutha	public	tertiary	tertiary	many times	4	very close place	4	know close place	do not know	0	do not know	2	not sure	2	12	positive	not sure	2	not important/not sure	a little fearful	1	fearful/not sure	not sure	2	no protection/not sure	trust them	3	trust them	3	11	good
female	48	married	married	HND/degree	tertiary	tertiary	med lab technician		no	no	no	yes	no	no	no	clinical staff	14	aefutha	public	tertiary	tertiary	many times	4	very close place	4	know close place	daily to twice a week	4	short queue	3	caring	3	18	positive	not important	1	not important/not sure	very fearful	0	fearful/not sure	not sure	2	no protection/not sure	not sure	2	do not trust them	1	6	poor
female	40	married	married	masters & above	tertiary	tertiary	specialist doctor		no	no	no	no	no	yes	no	clinical staff	20	aefutha	public	tertiary	tertiary	many times	4	very close place	4	know close place	do not know	0	do not know	2	not sure	2	12	positive	not important	1	not important/not sure	not fearful	3	not fearful	no protection	1	no protection/not sure	not sure	2	do not trust them	1	8	poor
male	38	married	married	HND/degree	tertiary	tertiary	specialist doctor		no	no	no	no	no	yes	no	clinical staff	14	aefutha	public	tertiary	tertiary	many times	4	close place	3	know close place	do not know	0	do not know	2	not sure	2	11	positive	not important at all	0	not important/not sure	a little fearful	1	fearful/not sure	not sure	2	no protection/not sure	trust them	3	trust them	3	9	poor
male	26	single	not married	HND/degree	tertiary	tertiary	pharmacist		no	no	no	no	yes	no	no	clinical staff	1	aefutha	public	tertiary	tertiary	many times	4	far place	2	know far place/no place	do not know	0	long queue	1	caring	3	10	positive	important	3	important	a little fearful	1	fearful/not sure	partial protection	3	full/partial protection	trust them	3	not sure	2	12	good
male	42	married	married	HND/degree	tertiary	tertiary	medical officer		no	no	no	no	no	yes	no	clinical staff	5	aefutha	public	tertiary	tertiary	many times	4	very close place	4	know close place	daily to twice a week	4	no queue	4	caring	3	19	positive	very important	4	important	not fearful at all	4	not fearful	full protection	4	full/partial protection	trust them	3	trust them	3	18	good
male	40	married	married	masters & above	tertiary	tertiary	pharmacist		no	no	no	no	yes	no	no	clinical staff	10	aefutha	public	tertiary	tertiary	many times	4	very close place	4	know close place	do not know	0	do not know	2	not sure	2	12	positive	not sure	2	not important/not sure	very fearful	0	fearful/not sure	partial protection	3	full/partial protection	do not trust them	1	do not trust them	1	7	poor
female	32	married	married	HND/degree	tertiary	tertiary	cho		no	no	yes	no	no	no	no	clinical staff	9	phc centre	public	primary	primary/secondary	many times	4	very close place	4	know close place	daily to twice a week	4	no queue	4	very caring	4	20	positive	very important	4	important	a little fearful	1	fearful/not sure	full protection	4	full/partial protection	trust them very much	4	trust them very much	4	17	good
female	23	single	not married	HND/degree	tertiary	tertiary	pharmacist		no	no	no	no	yes	no	no	clinical staff	0	aefutha	public	tertiary	tertiary	many times	4	no place	0	know far place/no place	not applicable	0	not applicable	0	not applicable	0	4	negative	important	3	important	not sure	2	fearful/not sure	partial protection	3	full/partial protection	trust them	3	trust them	3	14	good
female	24	single	not married	HND/degree	tertiary	tertiary	pharmacist		no	no	no	no	yes	no	no	clinical staff	0	aefutha	public	tertiary	tertiary	many times	4	very close place	4	know close place	do not know	0	do not know	2	not sure	2	12	positive	important	3	important	very fearful	0	fearful/not sure	full protection	4	full/partial protection	not sure	2	not sure	2	11	good
female	39	married	married	masters & above	tertiary	tertiary	specialist doctor		no	no	no	no	no	yes	no	clinical staff	13	aefutha	public	tertiary	tertiary	many times	4	very close place	4	know close place	do not know	0	short queue	3	caring	3	14	positive	very important	4	important	a little fearful	1	fearful/not sure	full protection	4	full/partial protection	trust them	3	trust them	3	15	good
female	52	married	married	masters & above	tertiary	tertiary	other	Public Health officer	no	no	no	no	no	no	yes	clinical staff	28	phc centre	public	primary	primary/secondary	many times	4	very close place	4	know close place	daily to twice a week	4	no queue	4	very caring	4	20	positive	very important	4	important	not fearful	3	not fearful	full protection	4	full/partial protection	trust them very much	4	trust them very much	4	19	good
female	49	married	married	masters & above	tertiary	tertiary	specialist doctor		no	no	no	no	no	yes	no	clinical staff	20	aefutha	public	tertiary	tertiary	many times	4	very close place	4	know close place	daily to twice a week	4	no queue	4	very caring	4	20	positive	very important	4	important	not fearful at all	4	not fearful	partial protection	3	full/partial protection	trust them	3	trust them	3	17	good
female	32	married	married	diploma	tertiary	tertiary	chew		no	no	yes	no	no	no	no	clinical staff	8	phc centre	public	primary	primary/secondary	many times	4	close place	3	know close place	daily to twice a week	4	short queue	3	caring	3	17	positive	important	3	important	a little fearful	1	fearful/not sure	partial protection	3	full/partial protection	trust them	3	trust them	3	13	good
female	40	married	married	HND/degree	tertiary	tertiary	nurse/midwife		no	no	yes	no	no	no	no	clinical staff	8	aefutha	public	tertiary	tertiary	many times	4	very close place	4	know close place	daily to twice a week	4	no queue	4	caring	3	19	positive	important	3	important	a little fearful	1	fearful/not sure	partial protection	3	full/partial protection	trust them	3	not sure	2	12	good
female	23	single	not married	HND/degree	tertiary	tertiary	nurse/midwife		no	no	yes	no	no	no	no	clinical staff	1	aefutha	public	tertiary	tertiary	many times	4	close place	3	know close place	do not know	0	do not know	2	not sure	2	11	positive	not sure	2	not important/not sure	very fearful	0	fearful/not sure	not sure	2	no protection/not sure	do not trust them	1	do not trust them	1	6	poor
female	24	single	not married	HND/degree	tertiary	tertiary	nurse/midwife		no	no	yes	no	no	no	no	clinical staff	1	aefutha	public	tertiary	tertiary	many times	4	no place	0	know far place/no place	not applicable	0	not applicable	0	not applicable	0	4	negative	not sure	2	not important/not sure	very fearful	0	fearful/not sure	not sure	2	no protection/not sure	not sure	2	do not trust them	1	7	poor
male	39	married	married	HND/degree	tertiary	tertiary	nurse/midwife		no	no	yes	no	no	no	no	clinical staff	11	aefutha	public	tertiary	tertiary	many times	4	no place	0	know far place/no place	not applicable	0	not applicable	0	not applicable	0	4	negative	very important	4	important	a little fearful	1	fearful/not sure	partial protection	3	full/partial protection	trust them	3	not sure	2	13	good
female	25	single	not married	HND/degree	tertiary	tertiary	nurse/midwife		no	no	yes	no	no	no	no	clinical staff	0	aefutha	public	tertiary	tertiary	many times	4	very close place	4	know close place	once a week	3	short queue	3	caring	3	17	positive	very important	4	important	not sure	2	fearful/not sure	full protection	4	full/partial protection	trust them	3	not sure	2	15	good
female	25	single	not married	HND/degree	tertiary	tertiary	nurse/midwife		no	no	yes	no	no	no	no	clinical staff	2	aefutha	public	tertiary	tertiary	many times	4	close place	3	know close place	no fixed time	1	do not know	2	not sure	2	12	positive	important	3	important	very fearful	0	fearful/not sure	full protection	4	full/partial protection	trust them	3	not sure	2	12	good
female	42	single	not married	HND/degree	tertiary	tertiary	nurse/midwife		no	no	yes	no	no	no	no	clinical staff	0	aefutha	public	tertiary	tertiary	many times	4	no place	0	know far place/no place	not applicable	0	not applicable	0	not applicable	0	4	negative	not sure	2	not important/not sure	very fearful	0	fearful/not sure	not sure	2	no protection/not sure	not sure	2	do not trust them	1	7	poor
female	36	married	married	HND/degree	tertiary	tertiary	nurse/midwife		no	no	yes	no	no	no	no	clinical staff	1	aefutha	public	tertiary	tertiary	not sure	2	no place	0	know far place/no place	not applicable	0	not applicable	0	not applicable	0	2	negative	not sure	2	not important/not sure	very fearful	0	fearful/not sure	not sure	2	no protection/not sure	not sure	2	do not trust them	1	7	poor
female	27	single	not married	HND/degree	tertiary	tertiary	nurse/midwife		no	no	yes	no	no	no	no	clinical staff	4	aefutha	public	tertiary	tertiary	many times	4	very close place	4	know close place	do not know	0	no queue	4	caring	3	15	positive	not important	1	not important/not sure	very fearful	0	fearful/not sure	not sure	2	no protection/not sure	not sure	2	not sure	2	7	poor
female	24	single	not married	HND/degree	tertiary	tertiary	nurse/midwife		no	no	yes	no	no	no	no	clinical staff	2	aefutha	public	tertiary	tertiary	few times/once	3	far place	2	know far place/no place	do not know	0	do not know	2	not sure	2	9	negative	not sure	2	not important/not sure	a little fearful	1	fearful/not sure	not sure	2	no protection/not sure	not sure	2	not sure	2	9	poor
male	32	single	not married	HND/degree	tertiary	tertiary	nurse/midwife		no	no	yes	no	no	no	no	clinical staff	2	private hosp/clinic	private	primary	primary/secondary	many times	4	very close place	4	know close place	daily to twice a week	4	no queue	4	not sure	2	18	positive	not sure	2	not important/not sure	very fearful	0	fearful/not sure	not sure	2	no protection/not sure	not sure	2	not sure	2	8	poor
male	34	married	married	HND/degree	tertiary	tertiary	nurse/midwife		no	no	yes	no	no	no	no	clinical staff	8	aefutha	public	tertiary	tertiary	many times	4	very close place	4	know close place	daily to twice a week	4	no queue	4	very caring	4	20	positive	very important	4	important	not fearful at all	4	not fearful	full protection	4	full/partial protection	trust them	3	trust them	3	18	good
female	58	married	married	masters & above	tertiary	tertiary	nurse/midwife		no	no	yes	no	no	no	no	clinical staff	30	aefutha	public	tertiary	tertiary	few times/once	3	very close place	4	know close place	do not know	0	short queue	3	caring	3	13	positive	not sure	2	not important/not sure	a little fearful	1	fearful/not sure	not sure	2	no protection/not sure	trust them	3	not sure	2	10	good
female	24	single	not married	HND/degree	tertiary	tertiary	nurse/midwife		no	no	yes	no	no	no	no	clinical staff	3	aefutha	public	tertiary	tertiary	many times	4	close place	3	know close place	do not know	0	do not know	2	not sure	2	11	positive	not sure	2	not important/not sure	a little fearful	1	fearful/not sure	not sure	2	no protection/not sure	not sure	2	do not trust them	1	8	poor
male	25	single	not married	HND/degree	tertiary	tertiary	nurse/midwife		no	no	yes	no	no	no	no	clinical staff	0	aefutha	public	tertiary	tertiary	many times	4	no place	0	know far place/no place	not applicable	0	not applicable	0	not applicable	0	4	negative	not important	1	not important/not sure	not fearful	3	not fearful	not sure	2	no protection/not sure	trust them	3	do not trust them	1	10	good
male	57	married	married	masters & above	tertiary	tertiary	specialist doctor		no	no	no	no	no	yes	no	clinical staff	34	aefutha	public	tertiary	tertiary	many times	4	very close place	4	know close place	daily to twice a week	4	no queue	4	caring	3	19	positive	very important	4	important	a little fearful	1	fearful/not sure	partial protection	3	full/partial protection	trust them very much	4	trust them very much	4	16	good
male	57	married	married	masters & above	tertiary	tertiary	resident doctor		no	no	no	no	no	yes	no	clinical staff	30	aefutha	public	tertiary	tertiary	many times	4	very close place	4	know close place	daily to twice a week	4	short queue	3	caring	3	18	positive	very important	4	important	not fearful	3	not fearful	partial protection	3	full/partial protection	trust them	3	trust them	3	16	good
male	25	single	not married	HND/degree	tertiary	tertiary	nurse/midwife		no	no	yes	no	no	no	no	clinical staff	0	aefutha	public	tertiary	tertiary	many times	4	far place	2	know far place/no place	no fixed time	1	short queue	3	very caring	4	14	positive	very important	4	important	very fearful	0	fearful/not sure	full protection	4	full/partial protection	trust them very much	4	do not trust them	1	13	good
female	24	single	not married	HND/degree	tertiary	tertiary	nurse/midwife		no	no	yes	no	no	no	no	clinical staff	2	aefutha	public	tertiary	tertiary	not sure	2	close place	3	know close place	do not know	0	do not know	2	not sure	2	9	negative	not sure	2	not important/not sure	a little fearful	1	fearful/not sure	not sure	2	no protection/not sure	not sure	2	do not trust them	1	8	poor
male	33	single	not married	diploma	tertiary	tertiary	pmv		yes	no	no	no	no	no	no	clinical staff	5	private hosp/clinic	private	primary	primary/secondary	many times	4	very close place	4	know close place	daily to twice a week	4	no queue	4	very caring	4	20	positive	very important	4	important	a little fearful	1	fearful/not sure	full protection	4	full/partial protection	trust them very much	4	trust them very much	4	17	good
female	38	married	married	completed secondary	secondary	none/primary/secondary	pmv		yes	no	no	no	no	no	no	clinical staff	13	pmv	private	primary	primary/secondary	many times	4	far place	2	know far place/no place	do not know	0	do not know	2	not sure	2	10	positive	not important at all	0	not important/not sure	not sure	2	fearful/not sure	not sure	2	no protection/not sure	trust them	3	trust them	3	10	good
male	52	married	married	diploma	tertiary	tertiary	med lab technician		no	no	no	yes	no	no	no	clinical staff	26	phc centre	public	primary	primary/secondary	many times	4	very close place	4	know close place	daily to twice a week	4	no queue	4	very caring	4	20	positive	very important	4	important	not fearful at all	4	not fearful	full protection	4	full/partial protection	trust them very much	4	trust them very much	4	20	good
female	32	married	married	completed secondary	secondary	none/primary/secondary	pmv		yes	no	no	no	no	no	no	clinical staff	8	pmv	private	primary	primary/secondary	many times	4	far place	2	know far place/no place	do not know	0	no queue	4	very caring	4	14	positive	very important	4	important	very fearful	0	fearful/not sure	full protection	4	full/partial protection	trust them very much	4	trust them very much	4	16	good
female	29	single	not married	completed secondary	secondary	none/primary/secondary	non-clinical staff		no	no	no	no	no	no	no	non-clinical staff	2	pmv	private	primary	primary/secondary	many times	4	far place	2	know far place/no place	do not know	0	short queue	3	very caring	4	13	positive	very important	4	important	very fearful	0	fearful/not sure	full protection	4	full/partial protection	trust them very much	4	trust them very much	4	16	good
female	30	married	married	completed secondary	secondary	none/primary/secondary	non-clinical staff		no	no	no	no	no	no	no	non-clinical staff	0	phc centre	public	primary	primary/secondary	many times	4	ver far place	1	know far place/no place	do not know	0	do not know	2	not sure	2	9	negative	very important	4	important	very fearful	0	fearful/not sure	full protection	4	full/partial protection	trust them very much	4	trust them very much	4	16	good
male	47	married	married	completed secondary	secondary	none/primary/secondary	pmv		yes	no	no	no	no	no	no	clinical staff	28	pmv	private	primary	primary/secondary	many times	4	far place	2	know far place/no place	do not know	0	no queue	4	very caring	4	14	positive	very important	4	important	a little fearful	1	fearful/not sure	full protection	4	full/partial protection	trust them very much	4	trust them very much	4	17	good
female	26	single	not married	completed secondary	secondary	none/primary/secondary	non-clinical staff		no	no	no	no	no	no	no	non-clinical staff	0	pmv	private	primary	primary/secondary	many times	4	far place	2	know far place/no place	do not know	0	no queue	4	very caring	4	14	positive	very important	4	important	a little fearful	1	fearful/not sure	full protection	4	full/partial protection	trust them very much	4	trust them very much	4	17	good
female	46	married	married	diploma	tertiary	tertiary	chew		no	no	yes	no	no	no	no	clinical staff	19	phc centre	public	primary	primary/secondary	many times	4	very close place	4	know close place	daily to twice a week	4	no queue	4	very caring	4	20	positive	very important	4	important	very fearful	0	fearful/not sure	full protection	4	full/partial protection	trust them very much	4	trust them very much	4	16	good
female	38	married	married	completed secondary	secondary	none/primary/secondary	jchew		no	no	yes	no	no	no	no	clinical staff	9	phc centre	public	primary	primary/secondary	many times	4	no place	0	know far place/no place	not applicable	0	not applicable	0	not applicable	0	4	negative	very important	4	important	a little fearful	1	fearful/not sure	full protection	4	full/partial protection	trust them very much	4	trust them very much	4	17	good
male	56	married	married	some primary	primary	none/primary/secondary	non-clinical staff		no	no	no	no	no	no	no	non-clinical staff	4	phc centre	public	primary	primary/secondary	many times	4	close place	3	know close place	do not know	0	do not know	2	not sure	2	11	positive	important	3	important	not fearful	3	not fearful	not sure	2	no protection/not sure	trust them	3	trust them	3	14	good
female	25	single	not married	diploma	tertiary	tertiary	chew		no	no	yes	no	no	no	no	clinical staff	4	phc centre	public	primary	primary/secondary	many times	4	very close place	4	know close place	daily to twice a week	4	no queue	4	very caring	4	20	positive	very important	4	important	very fearful	0	fearful/not sure	full protection	4	full/partial protection	trust them very much	4	trust them very much	4	16	good
female	25	single	not married	diploma	tertiary	tertiary	chew		no	no	yes	no	no	no	no	clinical staff	4	phc centre	public	primary	primary/secondary	many times	4	very close place	4	know close place	daily to twice a week	4	no queue	4	very caring	4	20	positive	very important	4	important	very fearful	0	fearful/not sure	full protection	4	full/partial protection	trust them very much	4	trust them very much	4	16	good
female	37	married	married	completed secondary	secondary	none/primary/secondary	pmv		yes	no	no	no	no	no	no	clinical staff	13	pmv	private	primary	primary/secondary	many times	4	ver far place	1	know far place/no place	do not know	0	do not know	2	not sure	2	9	negative	important	3	important	not fearful	3	not fearful	not sure	2	no protection/not sure	trust them	3	trust them	3	14	good
female	20	single	not married	some secondary	secondary	none/primary/secondary	non-clinical staff		no	no	no	no	no	no	no	non-clinical staff	0	pmv	private	primary	primary/secondary	many times	4	far place	2	know far place/no place	do not know	0	no queue	4	very caring	4	14	positive	very important	4	important	very fearful	0	fearful/not sure	full protection	4	full/partial protection	trust them very much	4	trust them very much	4	16	good
female	41	married	married	completed secondary	secondary	none/primary/secondary	pmv		yes	no	no	no	no	no	no	clinical staff	15	pmv	private	primary	primary/secondary	many times	4	very close place	4	know close place	daily to twice a week	4	short queue	3	very caring	4	19	positive	very important	4	important	very fearful	0	fearful/not sure	full protection	4	full/partial protection	trust them very much	4	trust them very much	4	16	good
male	50	married	married	completed secondary	secondary	none/primary/secondary	pmv		yes	no	no	no	no	no	no	clinical staff	27	pmv	private	primary	primary/secondary	many times	4	far place	2	know far place/no place	do not know	0	no queue	4	very caring	4	14	positive	very important	4	important	a little fearful	1	fearful/not sure	full protection	4	full/partial protection	trust them very much	4	trust them very much	4	17	good
female	37	married	married	completed primary	primary	none/primary/secondary	non-clinical staff		no	no	no	no	no	no	no	non-clinical staff	2	pmv	private	primary	primary/secondary	many times	4	far place	2	know far place/no place	do not know	0	no queue	4	very caring	4	14	positive	very important	4	important	a little fearful	1	fearful/not sure	full protection	4	full/partial protection	trust them very much	4	trust them very much	4	17	good
male	45	married	married	diploma	tertiary	tertiary	medical officer		no	no	no	no	no	yes	no	clinical staff	12	private hosp/clinic	private	primary	primary/secondary	many times	4	very close place	4	know close place	do not know	0	no queue	4	very caring	4	16	positive	very important	4	important	not fearful at all	4	not fearful	full protection	4	full/partial protection	trust them very much	4	trust them very much	4	20	good
male	47	married	married	HND/degree	tertiary	tertiary	resident doctor		no	no	no	no	no	yes	no	clinical staff	18	private hosp/clinic	private	primary	primary/secondary	many times	4	very close place	4	know close place	do not know	0	short queue	3	very caring	4	15	positive	very important	4	important	not fearful at all	4	not fearful	full protection	4	full/partial protection	trust them very much	4	trust them very much	4	20	good
female	37	single	not married	diploma	tertiary	tertiary	nurse/midwife		no	no	yes	no	no	no	no	clinical staff	9	private hosp/clinic	private	primary	primary/secondary	many times	4	very close place	4	know close place	no fixed time	1	no queue	4	very caring	4	17	positive	very important	4	important	not fearful at all	4	not fearful	full protection	4	full/partial protection	trust them very much	4	trust them very much	4	20	good
female	32	married	married	completed secondary	secondary	none/primary/secondary	pmv		yes	no	no	no	no	no	no	clinical staff	5	pmv	private	primary	primary/secondary	many times	4	very close place	4	know close place	daily to twice a week	4	no queue	4	very caring	4	20	positive	very important	4	important	not fearful at all	4	not fearful	full protection	4	full/partial protection	trust them very much	4	trust them	3	19	good
female	27	single	not married	some secondary	secondary	none/primary/secondary	non-clinical staff		no	no	no	no	no	no	no	non-clinical staff	0	pmv	private	primary	primary/secondary	many times	4	far place	2	know far place/no place	do not know	0	do not know	2	not sure	2	10	positive	important	3	important	not fearful	3	not fearful	partial protection	3	full/partial protection	trust them	3	trust them	3	15	good
male	43	married	married	diploma	tertiary	tertiary	pmv		yes	no	no	no	no	no	no	clinical staff	11	pmv	private	primary	primary/secondary	many times	4	close place	3	know close place	do not know	0	no queue	4	very caring	4	15	positive	very important	4	important	not fearful at all	4	not fearful	full protection	4	full/partial protection	trust them very much	4	trust them very much	4	20	good
female	30	single	not married	completed secondary	secondary	none/primary/secondary	non-clinical staff		no	no	no	no	no	no	no	non-clinical staff	2	pmv	private	primary	primary/secondary	many times	4	close place	3	know close place	do not know	0	no queue	4	very caring	4	15	positive	very important	4	important	not fearful at all	4	not fearful	full protection	4	full/partial protection	trust them very much	4	trust them very much	4	20	good
male	52	married	married	diploma	tertiary	tertiary	pmv		yes	no	no	no	no	no	no	clinical staff	26	pmv	private	primary	primary/secondary	many times	4	very close place	4	know close place	daily to twice a week	4	no queue	4	very caring	4	20	positive	very important	4	important	not fearful at all	4	not fearful	full protection	4	full/partial protection	trust them very much	4	trust them very much	4	20	good
female	39	single	not married	completed secondary	secondary	none/primary/secondary	pmv		yes	no	no	no	no	no	no	clinical staff	2	pmv	private	primary	primary/secondary	many times	4	very close place	4	know close place	do not know	0	no queue	4	very caring	4	16	positive	very important	4	important	not fearful at all	4	not fearful	full protection	4	full/partial protection	trust them very much	4	trust them very much	4	20	good
male	50	widowed	not married	completed primary	primary	none/primary/secondary	non-clinical staff		no	no	no	no	no	no	no	non-clinical staff	3	pmv	private	primary	primary/secondary	many times	4	close place	3	know close place	do not know	0	do not know	2	not sure	2	11	positive	important	3	important	not fearful	3	not fearful	not sure	2	no protection/not sure	not sure	2	not sure	2	12	good
female	46	married	married	HND/degree	tertiary	tertiary	chew		no	no	yes	no	no	no	no	clinical staff	20	phc centre	public	primary	primary/secondary	many times	4	far place	2	know far place/no place	daily to twice a week	4	short queue	3	very caring	4	17	positive	very important	4	important	a little fearful	1	fearful/not sure	partial protection	3	full/partial protection	trust them very much	4	trust them very much	4	16	good
male	41	married	married	HND/degree	tertiary	tertiary	pmv		yes	no	no	no	no	no	no	clinical staff	12	pmv	private	primary	primary/secondary	many times	4	close place	3	know close place	daily to twice a week	4	short queue	3	very caring	4	18	positive	very important	4	important	not fearful at all	4	not fearful	full protection	4	full/partial protection	trust them very much	4	trust them very much	4	20	good
male	66	married	married	completed secondary	secondary	none/primary/secondary	non-clinical staff		no	no	no	no	no	no	no	non-clinical staff	5	phc centre	public	primary	primary/secondary	many times	4	far place	2	know far place/no place	daily to twice a week	4	no queue	4	very caring	4	18	positive	very important	4	important	not fearful at all	4	not fearful	full protection	4	full/partial protection	trust them very much	4	trust them very much	4	20	good
female	23	single	not married	completed secondary	secondary	none/primary/secondary	pmv		yes	no	no	no	no	no	no	clinical staff	0	pmv	private	primary	primary/secondary	many times	4	far place	2	know far place/no place	daily to twice a week	4	short queue	3	very caring	4	17	positive	very important	4	important	very fearful	0	fearful/not sure	full protection	4	full/partial protection	trust them very much	4	trust them very much	4	16	good
female	25	single	not married	completed secondary	secondary	none/primary/secondary	pmv		yes	no	no	no	no	no	no	clinical staff	1	pmv	private	primary	primary/secondary	many times	4	close place	3	know close place	daily to twice a week	4	short queue	3	very caring	4	18	positive	very important	4	important	very fearful	0	fearful/not sure	full protection	4	full/partial protection	trust them	3	trust them	3	14	good
male	39	married	married	HND/degree	tertiary	tertiary	pmv		yes	no	no	no	no	no	no	clinical staff	11	pmv	private	primary	primary/secondary	many times	4	close place	3	know close place	daily to twice a week	4	short queue	3	very caring	4	18	positive	very important	4	important	not fearful at all	4	not fearful	full protection	4	full/partial protection	trust them very much	4	trust them very much	4	20	good
female	24	single	not married	completed secondary	secondary	none/primary/secondary	pmv		yes	no	no	no	no	no	no	clinical staff	0	pmv	private	primary	primary/secondary	many times	4	very close place	4	know close place	daily to twice a week	4	short queue	3	caring	3	18	positive	very important	4	important	very fearful	0	fearful/not sure	full protection	4	full/partial protection	trust them very much	4	trust them very much	4	16	good
female	25	single	not married	completed secondary	secondary	none/primary/secondary	pmv		yes	no	no	no	no	no	no	clinical staff	1	pmv	private	primary	primary/secondary	many times	4	close place	3	know close place	daily to twice a week	4	no queue	4	caring	3	18	positive	very important	4	important	a little fearful	1	fearful/not sure	full protection	4	full/partial protection	trust them very much	4	trust them very much	4	17	good
female	37	married	married	diploma	tertiary	tertiary	pmv		yes	no	no	no	no	no	no	clinical staff	5	pmv	private	primary	primary/secondary	many times	4	far place	2	know far place/no place	daily to twice a week	4	no queue	4	very caring	4	18	positive	very important	4	important	not fearful at all	4	not fearful	full protection	4	full/partial protection	trust them very much	4	trust them very much	4	20	good
female	34	married	married	diploma	tertiary	tertiary	pmv		yes	no	no	no	no	no	no	clinical staff	8	pmv	private	primary	primary/secondary	many times	4	far place	2	know far place/no place	daily to twice a week	4	short queue	3	very caring	4	17	positive	very important	4	important	not fearful at all	4	not fearful	full protection	4	full/partial protection	trust them very much	4	trust them very much	4	20	good
female	23	single	not married	completed secondary	secondary	none/primary/secondary	pmv		yes	no	no	no	no	no	no	clinical staff	0	pmv	private	primary	primary/secondary	many times	4	far place	2	know far place/no place	daily to twice a week	4	no queue	4	very caring	4	18	positive	very important	4	important	very fearful	0	fearful/not sure	full protection	4	full/partial protection	trust them very much	4	trust them very much	4	16	good
female	25	married	married	completed secondary	secondary	none/primary/secondary	pmv		yes	no	no	no	no	no	no	clinical staff	1	pmv	private	primary	primary/secondary	many times	4	close place	3	know close place	daily to twice a week	4	short queue	3	very caring	4	18	positive	very important	4	important	very fearful	0	fearful/not sure	full protection	4	full/partial protection	trust them very much	4	trust them very much	4	16	good
male	41	married	married	HND/degree	tertiary	tertiary	pmv		yes	no	no	no	no	no	no	clinical staff	15	pmv	private	primary	primary/secondary	many times	4	close place	3	know close place	daily to twice a week	4	no queue	4	very caring	4	19	positive	very important	4	important	not fearful at all	4	not fearful	full protection	4	full/partial protection	trust them very much	4	trust them very much	4	20	good
female	26	married	married	diploma	tertiary	tertiary	pmv		yes	no	no	no	no	no	no	clinical staff	5	pmv	private	primary	primary/secondary	many times	4	close place	3	know close place	daily to twice a week	4	short queue	3	very caring	4	18	positive	very important	4	important	a little fearful	1	fearful/not sure	full protection	4	full/partial protection	trust them very much	4	trust them very much	4	17	good
female	23	single	not married	completed secondary	secondary	none/primary/secondary	pmv		yes	no	no	no	no	no	no	clinical staff	1	pmv	private	primary	primary/secondary	many times	4	close place	3	know close place	daily to twice a week	4	no queue	4	very caring	4	19	positive	very important	4	important	very fearful	0	fearful/not sure	full protection	4	full/partial protection	trust them very much	4	trust them very much	4	16	good
female	20	single	not married	completed secondary	secondary	none/primary/secondary	pmv		yes	no	no	no	no	no	no	clinical staff	0	pmv	private	primary	primary/secondary	many times	4	far place	2	know far place/no place	daily to twice a week	4	no queue	4	very caring	4	18	positive	very important	4	important	very fearful	0	fearful/not sure	full protection	4	full/partial protection	trust them very much	4	trust them very much	4	16	good
female	20	single	not married	completed secondary	secondary	none/primary/secondary	pmv		yes	no	no	no	no	no	no	clinical staff	0	pmv	private	primary	primary/secondary	many times	4	ver far place	1	know far place/no place	do not know	0	do not know	2	not sure	2	9	negative	very important	4	important	not fearful	3	not fearful	full protection	4	full/partial protection	trust them very much	4	trust them very much	4	19	good
male	54	married	married	HND/degree	tertiary	tertiary	specialist doctor		no	no	no	no	no	yes	no	clinical staff	23	private hosp/clinic	private	primary	primary/secondary	many times	4	far place	2	know far place/no place	daily to twice a week	4	no queue	4	very caring	4	18	positive	very important	4	important	not fearful at all	4	not fearful	full protection	4	full/partial protection	trust them very much	4	trust them very much	4	20	good
female	28	single	not married	HND/degree	tertiary	tertiary	nurse/midwife		no	no	yes	no	no	no	no	clinical staff	3	private hosp/clinic	private	primary	primary/secondary	many times	4	close place	3	know close place	daily to twice a week	4	no queue	4	very caring	4	19	positive	very important	4	important	not fearful at all	4	not fearful	full protection	4	full/partial protection	trust them very much	4	trust them very much	4	20	good
male	28	single	not married	completed secondary	secondary	none/primary/secondary	pmv		yes	no	no	no	no	no	no	clinical staff	2	private hosp/clinic	private	primary	primary/secondary	many times	4	far place	2	know far place/no place	daily to twice a week	4	no queue	4	very caring	4	18	positive	very important	4	important	not fearful at all	4	not fearful	full protection	4	full/partial protection	trust them very much	4	trust them very much	4	20	good
male	46	married	married	some secondary	secondary	none/primary/secondary	non-clinical staff		no	no	no	no	no	no	no	non-clinical staff	5	private hosp/clinic	private	primary	primary/secondary	many times	4	far place	2	know far place/no place	daily to twice a week	4	no queue	4	very caring	4	18	positive	very important	4	important	not fearful at all	4	not fearful	full protection	4	full/partial protection	trust them very much	4	trust them very much	4	20	good
female	35	single	not married	some secondary	secondary	none/primary/secondary	non-clinical staff		no	no	no	no	no	no	no	non-clinical staff	3	private hosp/clinic	private	primary	primary/secondary	many times	4	far place	2	know far place/no place	daily to twice a week	4	no queue	4	very caring	4	18	positive	very important	4	important	not fearful at all	4	not fearful	full protection	4	full/partial protection	trust them very much	4	trust them very much	4	20	good
female	36	married	married	diploma	tertiary	tertiary	pmv		yes	no	no	no	no	no	no	clinical staff	8	pmv	private	primary	primary/secondary	many times	4	very close place	4	know close place	daily to twice a week	4	no queue	4	very caring	4	20	positive	very important	4	important	not fearful at all	4	not fearful	full protection	4	full/partial protection	trust them very much	4	trust them very much	4	20	good
female	25	married	married	completed secondary	secondary	none/primary/secondary	pmv		yes	no	no	no	no	no	no	clinical staff	2	pmv	private	primary	primary/secondary	many times	4	close place	3	know close place	daily to twice a week	4	short queue	3	very caring	4	18	positive	very important	4	important	a little fearful	1	fearful/not sure	full protection	4	full/partial protection	trust them very much	4	trust them very much	4	17	good
female	22	single	not married	completed secondary	secondary	none/primary/secondary	pmv		yes	no	no	no	no	no	no	clinical staff	1	pmv	private	primary	primary/secondary	many times	4	far place	2	know far place/no place	daily to twice a week	4	no queue	4	very caring	4	18	positive	very important	4	important	not fearful at all	4	not fearful	full protection	4	full/partial protection	trust them very much	4	trust them very much	4	20	good
female	20	single	not married	some secondary	secondary	none/primary/secondary	pmv		yes	no	no	no	no	no	no	clinical staff	0	pmv	private	primary	primary/secondary	many times	4	far place	2	know far place/no place	daily to twice a week	4	short queue	3	very caring	4	17	positive	very important	4	important	not fearful at all	4	not fearful	full protection	4	full/partial protection	trust them very much	4	trust them very much	4	20	good
female	66	married	married	some primary	primary	none/primary/secondary	non-clinical staff		no	no	no	no	no	no	no	non-clinical staff	3	pmv	private	primary	primary/secondary	many times	4	far place	2	know far place/no place	daily to twice a week	4	no queue	4	very caring	4	18	positive	very important	4	important	not fearful at all	4	not fearful	full protection	4	full/partial protection	trust them very much	4	trust them very much	4	20	good
female	18	single	not married	some secondary	secondary	none/primary/secondary	pmv		yes	no	no	no	no	no	no	clinical staff	0	pmv	private	primary	primary/secondary	many times	4	ver far place	1	know far place/no place	daily to twice a week	4	short queue	3	not sure	2	14	positive	very important	4	important	a little fearful	1	fearful/not sure	full protection	4	full/partial protection	trust them very much	4	trust them very much	4	17	good
male	51	married	married	HND/degree	tertiary	tertiary	pharmacist		no	no	no	no	yes	no	no	clinical staff	25	private pharm	private	primary	primary/secondary	many times	4	no place	0	know far place/no place	not applicable	0	not applicable	0	not applicable	0	4	negative	not important	1	not important/not sure	not sure	2	fearful/not sure	full protection	4	full/partial protection	trust them	3	do not trust them at all	0	10	good
female	38	married	married	completed secondary	secondary	none/primary/secondary	non-clinical staff		no	no	no	no	no	no	no	non-clinical staff	7	private lab	private	primary	primary/secondary	many times	4	no place	0	know far place/no place	not applicable	0	not applicable	0	not applicable	0	4	negative	very important	4	important	not sure	2	fearful/not sure	full protection	4	full/partial protection	trust them very much	4	trust them very much	4	18	good
female	28	single	not married	completed secondary	secondary	none/primary/secondary	non-clinical staff		no	no	no	no	no	no	no	non-clinical staff	2	private lab	private	primary	primary/secondary	many times	4	far place	2	know far place/no place	daily to twice a week	4	short queue	3	very caring	4	17	positive	very important	4	important	very fearful	0	fearful/not sure	full protection	4	full/partial protection	trust them very much	4	trust them very much	4	16	good
female	48	married	married	HND/degree	tertiary	tertiary	cho		no	no	yes	no	no	no	no	clinical staff	27	phc centre	public	primary	primary/secondary	many times	4	close place	3	know close place	daily to twice a week	4	no queue	4	very caring	4	19	positive	very important	4	important	not fearful at all	4	not fearful	full protection	4	full/partial protection	trust them very much	4	trust them very much	4	20	good
female	48	married	married	completed secondary	secondary	none/primary/secondary	health attendant		no	yes	no	no	no	no	no	clinical staff	20	phc centre	public	primary	primary/secondary	many times	4	close place	3	know close place	daily to twice a week	4	no queue	4	very caring	4	19	positive	very important	4	important	not fearful at all	4	not fearful	full protection	4	full/partial protection	trust them very much	4	trust them very much	4	20	good
female	34	married	married	diploma	tertiary	tertiary	pmv		yes	no	no	no	no	no	no	clinical staff	16	pmv	private	primary	primary/secondary	many times	4	close place	3	know close place	daily to twice a week	4	short queue	3	very caring	4	18	positive	very important	4	important	a little fearful	1	fearful/not sure	full protection	4	full/partial protection	trust them very much	4	trust them very much	4	17	good
female	24	single	not married	completed secondary	secondary	none/primary/secondary	pmv		yes	no	no	no	no	no	no	clinical staff	0	pmv	private	primary	primary/secondary	many times	4	very close place	4	know close place	daily to twice a week	4	no queue	4	very caring	4	20	positive	very important	4	important	very fearful	0	fearful/not sure	full protection	4	full/partial protection	trust them very much	4	trust them very much	4	16	good
female	26	single	not married	completed secondary	secondary	none/primary/secondary	pmv		yes	no	no	no	no	no	no	clinical staff	1	pmv	private	primary	primary/secondary	many times	4	close place	3	know close place	daily to twice a week	4	short queue	3	very caring	4	18	positive	very important	4	important	a little fearful	1	fearful/not sure	full protection	4	full/partial protection	trust them very much	4	trust them very much	4	17	good
female	33	single	not married	completed secondary	secondary	none/primary/secondary	pmv		yes	no	no	no	no	no	no	clinical staff	13	pmv	private	primary	primary/secondary	many times	4	close place	3	know close place	daily to twice a week	4	no queue	4	very caring	4	19	positive	not sure	2	not important/not sure	not sure	2	fearful/not sure	full protection	4	full/partial protection	trust them very much	4	trust them very much	4	16	good
female	19	single	not married	completed secondary	secondary	none/primary/secondary	pmv		yes	no	no	no	no	no	no	clinical staff	1	pmv	private	primary	primary/secondary	many times	4	close place	3	know close place	daily to twice a week	4	do not know	2	not sure	2	15	positive	very important	4	important	very fearful	0	fearful/not sure	not sure	2	no protection/not sure	not sure	2	not sure	2	10	good
female	27	single	not married	completed secondary	secondary	none/primary/secondary	pmv		yes	no	no	no	no	no	no	clinical staff	2	pmv	private	primary	primary/secondary	many times	4	close place	3	know close place	daily to twice a week	4	short queue	3	caring	3	17	positive	very important	4	important	very fearful	0	fearful/not sure	full protection	4	full/partial protection	trust them very much	4	trust them very much	4	16	good
male	24	single	not married	completed secondary	secondary	none/primary/secondary	pmv		yes	no	no	no	no	no	no	clinical staff	1	pmv	private	primary	primary/secondary	many times	4	very close place	4	know close place	daily to twice a week	4	no queue	4	very caring	4	20	positive	very important	4	important	a little fearful	1	fearful/not sure	full protection	4	full/partial protection	trust them very much	4	trust them very much	4	17	good
male	58	married	married	masters & above	tertiary	tertiary	pharmacist		no	no	no	no	yes	no	no	clinical staff	25	private pharm	private	primary	primary/secondary	many times	4	far place	2	know far place/no place	daily to twice a week	4	no queue	4	very caring	4	18	positive	very important	4	important	not fearful at all	4	not fearful	full protection	4	full/partial protection	trust them very much	4	trust them very much	4	20	good
male	33	married	married	HND/degree	tertiary	tertiary	pharmacy technician		no	no	no	no	yes	no	no	clinical staff	9	private pharm	private	primary	primary/secondary	many times	4	close place	3	know close place	daily to twice a week	4	short queue	3	caring	3	17	positive	very important	4	important	not fearful at all	4	not fearful	full protection	4	full/partial protection	trust them very much	4	trust them very much	4	20	good
female	28	single	not married	diploma	tertiary	tertiary	health attendant		no	yes	no	no	no	no	no	clinical staff	3	private pharm	private	primary	primary/secondary	many times	4	very close place	4	know close place	once a week	3	short queue	3	very caring	4	18	positive	very important	4	important	not fearful at all	4	not fearful	full protection	4	full/partial protection	trust them very much	4	trust them very much	4	20	good
female	41	married	married	completed secondary	secondary	none/primary/secondary	non-clinical staff		no	no	no	no	no	no	no	non-clinical staff	20	private pharm	private	primary	primary/secondary	many times	4	very close place	4	know close place	daily to twice a week	4	no queue	4	very caring	4	20	positive	very important	4	important	not fearful at all	4	not fearful	full protection	4	full/partial protection	trust them very much	4	trust them very much	4	20	good
male	29	married	married	completed secondary	secondary	none/primary/secondary	non-clinical staff		no	no	no	no	no	no	no	non-clinical staff	6	private pharm	private	primary	primary/secondary	many times	4	far place	2	know far place/no place	daily to twice a week	4	no queue	4	very caring	4	18	positive	very important	4	important	very fearful	0	fearful/not sure	full protection	4	full/partial protection	trust them very much	4	trust them very much	4	16	good
female	48	married	married	HND/degree	tertiary	tertiary	chew		no	no	yes	no	no	no	no	clinical staff	23	phc centre	public	primary	primary/secondary	many times	4	close place	3	know close place	daily to twice a week	4	no queue	4	very caring	4	19	positive	very important	4	important	not fearful at all	4	not fearful	full protection	4	full/partial protection	trust them very much	4	trust them very much	4	20	good
female	30	married	married	HND/degree	tertiary	tertiary	nurse/midwife		no	no	yes	no	no	no	no	clinical staff	8	phc centre	public	primary	primary/secondary	many times	4	close place	3	know close place	daily to twice a week	4	do not know	2	very caring	4	17	positive	very important	4	important	very fearful	0	fearful/not sure	full protection	4	full/partial protection	trust them very much	4	trust them very much	4	16	good
female	45	married	married	completed secondary	secondary	none/primary/secondary	non-clinical staff		no	no	no	no	no	no	no	non-clinical staff	16	phc centre	public	primary	primary/secondary	many times	4	very close place	4	know close place	daily to twice a week	4	short queue	3	very caring	4	19	positive	very important	4	important	not fearful at all	4	not fearful	full protection	4	full/partial protection	trust them very much	4	trust them very much	4	20	good
male	49	married	married	HND/degree	tertiary	tertiary	med lab scientist		no	no	no	yes	no	no	no	clinical staff	23	private lab	private	primary	primary/secondary	many times	4	far place	2	know far place/no place	daily to twice a week	4	no queue	4	very caring	4	18	positive	very important	4	important	not fearful at all	4	not fearful	full protection	4	full/partial protection	trust them very much	4	trust them very much	4	20	good
female	32	married	married	HND/degree	tertiary	tertiary	health attendant		no	yes	no	no	no	no	no	clinical staff	3	private lab	private	primary	primary/secondary	many times	4	close place	3	know close place	daily to twice a week	4	no queue	4	very caring	4	19	positive	very important	4	important	not fearful at all	4	not fearful	full protection	4	full/partial protection	trust them very much	4	trust them very much	4	20	good
male	28	married	married	HND/degree	tertiary	tertiary	med lab technician		no	no	no	yes	no	no	no	clinical staff	5	private lab	private	primary	primary/secondary	many times	4	far place	2	know far place/no place	daily to twice a week	4	do not know	2	not sure	2	14	positive	very important	4	important	not sure	2	fearful/not sure	full protection	4	full/partial protection	trust them very much	4	trust them very much	4	18	good
male	25	single	not married	completed secondary	secondary	none/primary/secondary	non-clinical staff		no	no	no	no	no	no	no	non-clinical staff	2	private lab	private	primary	primary/secondary	many times	4	very close place	4	know close place	daily to twice a week	4	no queue	4	very caring	4	20	positive	very important	4	important	very fearful	0	fearful/not sure	full protection	4	full/partial protection	trust them very much	4	trust them very much	4	16	good
male	43	married	married	HND/degree	tertiary	tertiary	pmv		yes	no	no	no	no	no	no	clinical staff	9	pmv	private	primary	primary/secondary	many times	4	very close place	4	know close place	daily to twice a week	4	no queue	4	not sure	2	18	positive	very important	4	important	not fearful at all	4	not fearful	full protection	4	full/partial protection	trust them very much	4	trust them very much	4	20	good
female	26	single	not married	completed secondary	secondary	none/primary/secondary	pmv		yes	no	no	no	no	no	no	clinical staff	2	pmv	private	primary	primary/secondary	many times	4	very close place	4	know close place	daily to twice a week	4	short queue	3	very caring	4	19	positive	very important	4	important	not fearful at all	4	not fearful	full protection	4	full/partial protection	trust them very much	4	trust them very much	4	20	good
female	24	single	not married	completed secondary	secondary	none/primary/secondary	pmv		yes	no	no	no	no	no	no	clinical staff	0	pmv	private	primary	primary/secondary	many times	4	far place	2	know far place/no place	do not know	0	no queue	4	caring	3	13	positive	very important	4	important	not fearful at all	4	not fearful	full protection	4	full/partial protection	trust them very much	4	trust them very much	4	20	good
female	28	married	married	completed secondary	secondary	none/primary/secondary	pmv		yes	no	no	no	no	no	no	clinical staff	1	pmv	private	primary	primary/secondary	many times	4	far place	2	know far place/no place	daily to twice a week	4	no queue	4	very caring	4	18	positive	very important	4	important	very fearful	0	fearful/not sure	full protection	4	full/partial protection	trust them very much	4	trust them very much	4	16	good
male	20	single	not married	some secondary	secondary	none/primary/secondary	pmv		yes	no	no	no	no	no	no	clinical staff	0	pmv	private	primary	primary/secondary	many times	4	no place	0	know far place/no place	not applicable	0	not applicable	0	not applicable	0	4	negative	very important	4	important	not fearful	3	not fearful	full protection	4	full/partial protection	trust them very much	4	trust them very much	4	19	good
female	36	married	married	diploma	tertiary	tertiary	pmv		yes	no	no	no	no	no	no	clinical staff	8	pmv	private	primary	primary/secondary	many times	4	far place	2	know far place/no place	do not know	0	no queue	4	very caring	4	14	positive	very important	4	important	not fearful at all	4	not fearful	full protection	4	full/partial protection	trust them very much	4	trust them	3	19	good
female	19	single	not married	some secondary	secondary	none/primary/secondary	pmv		yes	no	no	no	no	no	no	clinical staff	0	pmv	private	primary	primary/secondary	many times	4	very close place	4	know close place	daily to twice a week	4	no queue	4	very caring	4	20	positive	very important	4	important	very fearful	0	fearful/not sure	full protection	4	full/partial protection	trust them very much	4	trust them very much	4	16	good
female	59	married	married	diploma	tertiary	tertiary	chew		no	no	yes	no	no	no	no	clinical staff	28	phc centre	public	primary	primary/secondary	many times	4	very close place	4	know close place	daily to twice a week	4	short queue	3	very caring	4	19	positive	very important	4	important	not fearful at all	4	not fearful	full protection	4	full/partial protection	trust them very much	4	trust them very much	4	20	good
female	45	married	married	diploma	tertiary	tertiary	jchew		no	no	yes	no	no	no	no	clinical staff	12	phc centre	public	primary	primary/secondary	many times	4	very close place	4	know close place	daily to twice a week	4	no queue	4	very caring	4	20	positive	very important	4	important	a little fearful	1	fearful/not sure	full protection	4	full/partial protection	trust them very much	4	trust them very much	4	17	good
male	39	married	married	completed secondary	secondary	none/primary/secondary	health attendant		no	yes	no	no	no	no	no	clinical staff	8	phc centre	public	primary	primary/secondary	many times	4	very close place	4	know close place	do not know	0	no queue	4	very caring	4	16	positive	very important	4	important	very fearful	0	fearful/not sure	not sure	2	no protection/not sure	trust them	3	trust them	3	12	good
male	58	separated/divorced	not married	completed primary	primary	none/primary/secondary	non-clinical staff		no	no	no	no	no	no	no	non-clinical staff	4	phc centre	public	primary	primary/secondary	many times	4	close place	3	know close place	do not know	0	no queue	4	very caring	4	15	positive	important	3	important	not fearful	3	not fearful	full protection	4	full/partial protection	trust them very much	4	trust them very much	4	18	good
male	58	married	married	masters & above	tertiary	tertiary	med lab scientist		no	no	no	yes	no	no	no	clinical staff	30	private hosp/clinic	private	primary	primary/secondary	many times	4	very close place	4	know close place	do not know	0	no queue	4	very caring	4	16	positive	very important	4	important	not fearful at all	4	not fearful	full protection	4	full/partial protection	trust them very much	4	trust them very much	4	20	good
female	38	single	not married	diploma	tertiary	tertiary	nurse/midwife		no	no	yes	no	no	no	no	clinical staff	25	private hosp/clinic	private	primary	primary/secondary	many times	4	close place	3	know close place	do not know	0	no queue	4	very caring	4	15	positive	important	3	important	not fearful at all	4	not fearful	full protection	4	full/partial protection	trust them very much	4	trust them very much	4	19	good
female	37	married	married	diploma	tertiary	tertiary	cho		no	no	yes	no	no	no	no	clinical staff	12	private hosp/clinic	private	primary	primary/secondary	many times	4	very close place	4	know close place	do not know	0	no queue	4	very caring	4	16	positive	very important	4	important	not fearful at all	4	not fearful	full protection	4	full/partial protection	trust them very much	4	trust them very much	4	20	good
female	41	separated/divorced	not married	diploma	tertiary	tertiary	chew		no	no	yes	no	no	no	no	clinical staff	23	private hosp/clinic	private	primary	primary/secondary	many times	4	close place	3	know close place	do not know	0	no queue	4	very caring	4	15	positive	very important	4	important	not fearful at all	4	not fearful	full protection	4	full/partial protection	trust them very much	4	trust them very much	4	20	good
male	45	married	married	diploma	tertiary	tertiary	health attendant		no	yes	no	no	no	no	no	clinical staff	3	private hosp/clinic	private	primary	primary/secondary	many times	4	far place	2	know far place/no place	no fixed time	1	do not know	2	not sure	2	11	positive	important	3	important	very fearful	0	fearful/not sure	not sure	2	no protection/not sure	trust them	3	trust them	3	11	good
female	48	widowed	not married	completed secondary	secondary	none/primary/secondary	health attendant		no	yes	no	no	no	no	no	clinical staff	15	private lab	private	primary	primary/secondary	few times/once	3	no place	0	know far place/no place	not applicable	0	not applicable	0	not applicable	0	3	negative	important	3	important	not fearful	3	not fearful	not sure	2	no protection/not sure	trust them	3	trust them	3	14	good
male	65	married	married	masters & above	tertiary	tertiary	med lab technician		no	no	no	yes	no	no	no	clinical staff	32	private lab	private	primary	primary/secondary	many times	4	ver far place	1	know far place/no place	do not know	0	do not know	2	not sure	2	9	negative	not sure	2	not important/not sure	not fearful at all	4	not fearful	not sure	2	no protection/not sure	not sure	2	not sure	2	12	good
female	34	married	married	diploma	tertiary	tertiary	jchew		no	no	yes	no	no	no	no	clinical staff	2	phc centre	public	primary	primary/secondary	many times	4	very close place	4	know close place	daily to twice a week	4	short queue	3	very caring	4	19	positive	very important	4	important	not fearful at all	4	not fearful	full protection	4	full/partial protection	trust them very much	4	trust them very much	4	20	good
female	49	married	married	diploma	tertiary	tertiary	nurse/midwife		no	no	yes	no	no	no	no	clinical staff	25	phc centre	public	primary	primary/secondary	many times	4	very close place	4	know close place	daily to twice a week	4	no queue	4	very caring	4	20	positive	very important	4	important	not fearful at all	4	not fearful	full protection	4	full/partial protection	trust them very much	4	trust them very much	4	20	good
female	21	single	not married	completed secondary	secondary	none/primary/secondary	pmv		yes	no	no	no	no	no	no	clinical staff	1	pmv	private	primary	primary/secondary	many times	4	very close place	4	know close place	daily to twice a week	4	no queue	4	very caring	4	20	positive	very important	4	important	not fearful at all	4	not fearful	full protection	4	full/partial protection	trust them very much	4	trust them very much	4	20	good
female	21	single	not married	completed secondary	secondary	none/primary/secondary	pmv		yes	no	no	no	no	no	no	clinical staff	1	pmv	private	primary	primary/secondary	many times	4	no place	0	know far place/no place	not applicable	0	not applicable	0	not applicable	0	4	negative	not important at all	0	not important/not sure	very fearful	0	fearful/not sure	no protection at all	0	no protection/not sure	do not trust them	1	do not trust them	1	2	poor
female	22	single	not married	completed secondary	secondary	none/primary/secondary	pmv		yes	no	no	no	no	no	no	clinical staff	1	pmv	private	primary	primary/secondary	many times	4	no place	0	know far place/no place	not applicable	0	not applicable	0	not applicable	0	4	negative	not important at all	0	not important/not sure	very fearful	0	fearful/not sure	no protection at all	0	no protection/not sure	do not trust them at all	0	do not trust them at all	0	0	poor
male	32	single	not married	completed primary	primary	none/primary/secondary	non-clinical staff		no	no	no	no	no	no	no	non-clinical staff	2	pmv	private	primary	primary/secondary	many times	4	ver far place	1	know far place/no place	do not know	0	no queue	4	very caring	4	13	positive	very important	4	important	not fearful at all	4	not fearful	full protection	4	full/partial protection	trust them very much	4	trust them very much	4	20	good
male	36	single	not married	completed secondary	secondary	none/primary/secondary	pmv		yes	no	no	no	no	no	no	clinical staff	2	pmv	private	primary	primary/secondary	many times	4	very close place	4	know close place	do not know	0	no queue	4	very caring	4	16	positive	very important	4	important	not fearful at all	4	not fearful	full protection	4	full/partial protection	trust them very much	4	trust them very much	4	20	good
female	18	single	not married	some secondary	secondary	none/primary/secondary	non-clinical staff		no	no	no	no	no	no	no	non-clinical staff	0	pmv	private	primary	primary/secondary	many times	4	very close place	4	know close place	do not know	0	short queue	3	caring	3	14	positive	important	3	important	not fearful	3	not fearful	partial protection	3	full/partial protection	trust them	3	trust them	3	15	good
male	56	married	married	masters & above	tertiary	tertiary	pharmacist		no	no	no	no	yes	no	no	clinical staff	30	private pharm	private	primary	primary/secondary	many times	4	no place	0	know far place/no place	not applicable	0	not applicable	0	not applicable	0	4	negative	not important at all	0	not important/not sure	very fearful	0	fearful/not sure	no protection at all	0	no protection/not sure	do not trust them at all	0	do not trust them at all	0	0	poor
female	40	married	married	diploma	tertiary	tertiary	pmv		yes	no	no	no	no	no	no	clinical staff	16	pmv	private	primary	primary/secondary	many times	4	close place	3	know close place	do not know	0	no queue	4	very caring	4	15	positive	important	3	important	very fearful	0	fearful/not sure	partial protection	3	full/partial protection	trust them	3	trust them	3	12	good
female	18	single	not married	completed secondary	secondary	none/primary/secondary	pmv		yes	no	no	no	no	no	no	clinical staff	0	pmv	private	primary	primary/secondary	many times	4	close place	3	know close place	do not know	0	do not know	2	not sure	2	11	positive	not sure	2	not important/not sure	very fearful	0	fearful/not sure	not sure	2	no protection/not sure	not sure	2	not sure	2	8	poor
male	40	married	married	diploma	tertiary	tertiary	pmv		yes	no	no	no	no	no	no	clinical staff	17	pmv	private	primary	primary/secondary	many times	4	close place	3	know close place	do not know	0	no queue	4	very caring	4	15	positive	very important	4	important	not fearful at all	4	not fearful	full protection	4	full/partial protection	trust them very much	4	trust them very much	4	20	good
female	25	single	not married	completed secondary	secondary	none/primary/secondary	pmv		yes	no	no	no	no	no	no	clinical staff	2	pmv	private	primary	primary/secondary	many times	4	far place	2	know far place/no place	do not know	0	no queue	4	caring	3	13	positive	important	3	important	not fearful	3	not fearful	partial protection	3	full/partial protection	trust them	3	trust them	3	15	good
male	56	married	married	diploma	tertiary	tertiary	cho		no	no	yes	no	no	no	no	clinical staff	24	phc centre	public	primary	primary/secondary	many times	4	very close place	4	know close place	daily to twice a week	4	no queue	4	very caring	4	20	positive	very important	4	important	not fearful at all	4	not fearful	full protection	4	full/partial protection	trust them very much	4	trust them very much	4	20	good
female	22	single	not married	diploma	tertiary	tertiary	jchew		no	no	yes	no	no	no	no	clinical staff	2	phc centre	public	primary	primary/secondary	few times/once	3	far place	2	know far place/no place	do not know	0	do not know	2	not sure	2	9	negative	important	3	important	not fearful at all	4	not fearful	not sure	2	no protection/not sure	trust them	3	trust them	3	15	good
female	33	single	not married	completed secondary	secondary	none/primary/secondary	pmv		yes	no	no	no	no	no	no	clinical staff	3	pmv	private	primary	primary/secondary	many times	4	very close place	4	know close place	do not know	0	no queue	4	very caring	4	16	positive	very important	4	important	not fearful	3	not fearful	full protection	4	full/partial protection	trust them very much	4	trust them very much	4	19	good
female	27	single	not married	completed secondary	secondary	none/primary/secondary	pmv		yes	no	no	no	no	no	no	clinical staff	3	pmv	private	primary	primary/secondary	many times	4	very close place	4	know close place	daily to twice a week	4	no queue	4	very caring	4	20	positive	important	3	important	very fearful	0	fearful/not sure	full protection	4	full/partial protection	trust them very much	4	trust them very much	4	15	good
male	60	married	married	masters & above	tertiary	tertiary	medical officer		no	no	no	no	no	yes	no	clinical staff	30	private hosp/clinic	private	primary	primary/secondary	many times	4	very close place	4	know close place	do not know	0	short queue	3	caring	3	14	positive	very important	4	important	not fearful	3	not fearful	full protection	4	full/partial protection	trust them very much	4	trust them very much	4	19	good
female	23	single	not married	completed secondary	secondary	none/primary/secondary	non-clinical staff		no	no	no	no	no	no	no	non-clinical staff	1	pmv	private	primary	primary/secondary	many times	4	close place	3	know close place	do not know	0	do not know	2	not sure	2	11	positive	important	3	important	not fearful	3	not fearful	not sure	2	no protection/not sure	not sure	2	not sure	2	12	good
female	52	married	married	diploma	tertiary	tertiary	nurse/midwife		no	no	yes	no	no	no	no	clinical staff	25	phc centre	public	primary	primary/secondary	many times	4	far place	2	know far place/no place	no fixed time	1	no queue	4	very caring	4	15	positive	very important	4	important	not fearful at all	4	not fearful	full protection	4	full/partial protection	trust them very much	4	trust them very much	4	20	good
female	28	single	not married	completed secondary	secondary	none/primary/secondary	non-clinical staff		no	no	no	no	no	no	no	non-clinical staff	0	pmv	private	primary	primary/secondary	many times	4	very close place	4	know close place	daily to twice a week	4	no queue	4	very caring	4	20	positive	very important	4	important	not fearful at all	4	not fearful	full protection	4	full/partial protection	trust them	3	trust them	3	18	good
male	29	single	not married	completed secondary	secondary	none/primary/secondary	pmv		yes	no	no	no	no	no	no	clinical staff	3	pmv	private	primary	primary/secondary	many times	4	far place	2	know far place/no place	do not know	0	no queue	4	very caring	4	14	positive	important	3	important	very fearful	0	fearful/not sure	full protection	4	full/partial protection	trust them very much	4	trust them very much	4	15	good
female	31	single	not married	diploma	tertiary	tertiary	pmv		yes	no	no	no	no	no	no	clinical staff	3	pmv	private	primary	primary/secondary	many times	4	far place	2	know far place/no place	do not know	0	no queue	4	very caring	4	14	positive	very important	4	important	not fearful at all	4	not fearful	full protection	4	full/partial protection	trust them very much	4	trust them very much	4	20	good
female	20	single	not married	completed secondary	secondary	none/primary/secondary	jchew		no	no	yes	no	no	no	no	clinical staff	0	private hosp/clinic	private	primary	primary/secondary	many times	4	no place	0	know far place/no place	not applicable	0	not applicable	0	not applicable	0	4	negative	not important at all	0	not important/not sure	very fearful	0	fearful/not sure	no protection at all	0	no protection/not sure	trust them	3	trust them	3	6	poor
female	23	single	not married	completed secondary	secondary	none/primary/secondary	nurse/midwife		no	no	yes	no	no	no	no	clinical staff	1	private hosp/clinic	private	primary	primary/secondary	many times	4	no place	0	know far place/no place	not applicable	0	not applicable	0	not applicable	0	4	negative	not important at all	0	not important/not sure	not fearful at all	4	not fearful	not sure	2	no protection/not sure	do not trust them at all	0	do not trust them at all	0	6	poor
female	18	single	not married	completed secondary	secondary	none/primary/secondary	jchew		no	no	yes	no	no	no	no	clinical staff	0	private hosp/clinic	private	primary	primary/secondary	many times	4	no place	0	know far place/no place	not applicable	0	not applicable	0	not applicable	0	4	negative	not important at all	0	not important/not sure	not fearful at all	4	not fearful	no protection	1	no protection/not sure	not sure	2	not sure	2	9	poor
male	65	married	married	masters & above	tertiary	tertiary	medical officer		no	no	no	no	no	yes	no	clinical staff	32	private hosp/clinic	private	primary	primary/secondary	many times	4	far place	2	know far place/no place	do not know	0	do not know	2	not sure	2	10	positive	not important	1	not important/not sure	not fearful at all	4	not fearful	not sure	2	no protection/not sure	not sure	2	not sure	2	11	good
female	48	married	married	HND/degree	tertiary	tertiary	nurse/midwife		no	no	yes	no	no	no	no	clinical staff	19	private hosp/clinic	private	primary	primary/secondary	many times	4	close place	3	know close place	do not know	0	no queue	4	caring	3	14	positive	important	3	important	not fearful	3	not fearful	full protection	4	full/partial protection	trust them very much	4	trust them very much	4	18	good
male	40	married	married	diploma	tertiary	tertiary	cho		no	no	yes	no	no	no	no	clinical staff	18	private hosp/clinic	private	primary	primary/secondary	many times	4	very close place	4	know close place	do not know	0	short queue	3	very caring	4	15	positive	very important	4	important	not fearful at all	4	not fearful	full protection	4	full/partial protection	trust them very much	4	trust them	3	19	good
male	38	married	married	completed secondary	secondary	none/primary/secondary	non-clinical staff		no	no	no	no	no	no	no	non-clinical staff	39	private hosp/clinic	private	primary	primary/secondary	many times	4	very close place	4	know close place	daily to twice a week	4	no queue	4	very caring	4	20	positive	very important	4	important	not fearful	3	not fearful	full protection	4	full/partial protection	trust them very much	4	trust them very much	4	19	good
female	32	single	not married	diploma	tertiary	tertiary	pmv		yes	no	no	no	no	no	no	clinical staff	8	pmv	private	primary	primary/secondary	many times	4	very close place	4	know close place	daily to twice a week	4	no queue	4	very caring	4	20	positive	important	3	important	not fearful at all	4	not fearful	full protection	4	full/partial protection	trust them very much	4	trust them very much	4	19	good
female	33	single	not married	completed secondary	secondary	none/primary/secondary	pmv		yes	no	no	no	no	no	no	clinical staff	3	pmv	private	primary	primary/secondary	many times	4	very close place	4	know close place	do not know	0	no queue	4	very caring	4	16	positive	very important	4	important	not fearful at all	4	not fearful	full protection	4	full/partial protection	trust them very much	4	trust them very much	4	20	good
male	27	single	not married	completed secondary	secondary	none/primary/secondary	non-clinical staff		no	no	no	no	no	no	no	non-clinical staff	0	pmv	private	primary	primary/secondary	many times	4	very close place	4	know close place	do not know	0	do not know	2	not sure	2	12	positive	not sure	2	not important/not sure	very fearful	0	fearful/not sure	not sure	2	no protection/not sure	do not trust them	1	do not trust them	1	6	poor
male	49	married	married	diploma	tertiary	tertiary	pmv		yes	no	no	no	no	no	no	clinical staff	28	pmv	private	primary	primary/secondary	many times	4	far place	2	know far place/no place	do not know	0	do not know	2	not sure	2	10	positive	not important at all	0	not important/not sure	very fearful	0	fearful/not sure	no protection at all	0	no protection/not sure	do not trust them at all	0	do not trust them at all	0	0	poor
female	33	married	married	diploma	tertiary	tertiary	pmv		yes	no	no	no	no	no	no	clinical staff	6	pmv	private	primary	primary/secondary	many times	4	very close place	4	know close place	daily to twice a week	4	no queue	4	very caring	4	20	positive	very important	4	important	not fearful	3	not fearful	full protection	4	full/partial protection	trust them	3	trust them	3	17	good
female	27	single	not married	completed secondary	secondary	none/primary/secondary	non-clinical staff		no	no	no	no	no	no	no	non-clinical staff	0	pmv	private	primary	primary/secondary	many times	4	very close place	4	know close place	do not know	0	no queue	4	very caring	4	16	positive	very important	4	important	not fearful at all	4	not fearful	full protection	4	full/partial protection	trust them very much	4	trust them very much	4	20	good
female	56	married	married	diploma	tertiary	tertiary	cho		no	no	yes	no	no	no	no	clinical staff	23	phc centre	public	primary	primary/secondary	many times	4	very close place	4	know close place	daily to twice a week	4	no queue	4	very caring	4	20	positive	very important	4	important	not fearful at all	4	not fearful	full protection	4	full/partial protection	trust them very much	4	trust them very much	4	20	good
female	46	married	married	diploma	tertiary	tertiary	chew		no	no	yes	no	no	no	no	clinical staff	22	phc centre	public	primary	primary/secondary	many times	4	very close place	4	know close place	daily to twice a week	4	no queue	4	very caring	4	20	positive	very important	4	important	not fearful at all	4	not fearful	full protection	4	full/partial protection	trust them very much	4	trust them very much	4	20	good
female	31	single	not married	diploma	tertiary	tertiary	jchew		no	no	yes	no	no	no	no	clinical staff	2	phc centre	public	primary	primary/secondary	many times	4	very close place	4	know close place	do not know	0	short queue	3	caring	3	14	positive	very important	4	important	not fearful at all	4	not fearful	full protection	4	full/partial protection	trust them very much	4	trust them very much	4	20	good
male	47	married	married	some primary	primary	none/primary/secondary	non-clinical staff		no	no	no	no	no	no	no	non-clinical staff	5	phc centre	public	primary	primary/secondary	many times	4	ver far place	1	know far place/no place	do not know	0	no queue	4	very caring	4	13	positive	very important	4	important	not fearful at all	4	not fearful	full protection	4	full/partial protection	trust them very much	4	trust them very much	4	20	good
male	46	married	married	diploma	tertiary	tertiary	medical officer		no	no	no	no	no	yes	no	clinical staff	15	private hosp/clinic	private	primary	primary/secondary	many times	4	very close place	4	know close place	do not know	0	no queue	4	very caring	4	16	positive	very important	4	important	not fearful	3	not fearful	full protection	4	full/partial protection	trust them very much	4	trust them very much	4	19	good
female	49	married	married	diploma	tertiary	tertiary	nurse/midwife		no	no	yes	no	no	no	no	clinical staff	32	private hosp/clinic	private	primary	primary/secondary	many times	4	very close place	4	know close place	daily to twice a week	4	no queue	4	very caring	4	20	positive	very important	4	important	not fearful	3	not fearful	full protection	4	full/partial protection	trust them very much	4	trust them very much	4	19	good
female	46	widowed	not married	diploma	tertiary	tertiary	chew		no	no	yes	no	no	no	no	clinical staff	21	private hosp/clinic	private	primary	primary/secondary	many times	4	very close place	4	know close place	do not know	0	no queue	4	very caring	4	16	positive	very important	4	important	not fearful	3	not fearful	full protection	4	full/partial protection	trust them very much	4	trust them very much	4	19	good
female	23	single	not married	completed secondary	secondary	none/primary/secondary	jchew		no	no	yes	no	no	no	no	clinical staff	1	private hosp/clinic	private	primary	primary/secondary	many times	4	very close place	4	know close place	daily to twice a week	4	do not know	2	not sure	2	16	positive	not important at all	0	not important/not sure	not sure	2	fearful/not sure	no protection at all	0	no protection/not sure	do not trust them at all	0	do not trust them at all	0	2	poor
female	25	single	not married	completed secondary	secondary	none/primary/secondary	jchew		no	no	yes	no	no	no	no	clinical staff	1	private hosp/clinic	private	primary	primary/secondary	many times	4	no place	0	know far place/no place	not applicable	0	not applicable	0	not applicable	0	4	negative	not important at all	0	not important/not sure	not sure	2	fearful/not sure	no protection at all	0	no protection/not sure	do not trust them at all	0	do not trust them at all	0	2	poor
female	25	single	not married	completed secondary	secondary	none/primary/secondary	jchew		no	no	yes	no	no	no	no	clinical staff	2	private hosp/clinic	private	primary	primary/secondary	many times	4	no place	0	know far place/no place	not applicable	0	not applicable	0	not applicable	0	4	negative	not sure	2	not important/not sure	not sure	2	fearful/not sure	not sure	2	no protection/not sure	not sure	2	not sure	2	10	good
male	58	married	married	masters & above	tertiary	tertiary	specialist doctor		no	no	no	no	no	yes	no	clinical staff	28	private hosp/clinic	private	primary	primary/secondary	many times	4	far place	2	know far place/no place	daily to twice a week	4	no queue	4	very caring	4	18	positive	very important	4	important	not fearful at all	4	not fearful	full protection	4	full/partial protection	trust them very much	4	trust them very much	4	20	good
male	43	married	married	HND/degree	tertiary	tertiary	pmv		yes	no	no	no	no	no	no	clinical staff	8	pmv	private	primary	primary/secondary	many times	4	far place	2	know far place/no place	daily to twice a week	4	do not know	2	very caring	4	16	positive	very important	4	important	not fearful at all	4	not fearful	full protection	4	full/partial protection	trust them very much	4	trust them very much	4	20	good
male	23	single	not married	completed secondary	secondary	none/primary/secondary	pmv		yes	no	no	no	no	no	no	clinical staff	0	pmv	private	primary	primary/secondary	many times	4	ver far place	1	know far place/no place	do not know	0	do not know	2	not sure	2	9	negative	very important	4	important	very fearful	0	fearful/not sure	full protection	4	full/partial protection	trust them very much	4	trust them very much	4	16	good
female	26	single	not married	completed secondary	secondary	none/primary/secondary	pmv		yes	no	no	no	no	no	no	clinical staff	1	pmv	private	primary	primary/secondary	many times	4	ver far place	1	know far place/no place	daily to twice a week	4	no queue	4	very caring	4	17	positive	very important	4	important	very fearful	0	fearful/not sure	full protection	4	full/partial protection	trust them very much	4	trust them very much	4	16	good
male	26	married	married	completed secondary	secondary	none/primary/secondary	pmv		yes	no	no	no	no	no	no	clinical staff	1	pmv	private	primary	primary/secondary	many times	4	close place	3	know close place	daily to twice a week	4	no queue	4	very caring	4	19	positive	very important	4	important	a little fearful	1	fearful/not sure	full protection	4	full/partial protection	trust them very much	4	trust them very much	4	17	good
female	38	married	married	HND/degree	tertiary	tertiary	med lab scientist		no	no	no	yes	no	no	no	clinical staff	10	private lab	private	primary	primary/secondary	many times	4	very close place	4	know close place	daily to twice a week	4	no queue	4	very caring	4	20	positive	very important	4	important	not fearful at all	4	not fearful	full protection	4	full/partial protection	trust them very much	4	trust them very much	4	20	good
female	28	single	not married	diploma	tertiary	tertiary	health attendant		no	yes	no	no	no	no	no	clinical staff	2	private lab	private	primary	primary/secondary	many times	4	close place	3	know close place	daily to twice a week	4	no queue	4	caring	3	18	positive	very important	4	important	not sure	2	fearful/not sure	full protection	4	full/partial protection	trust them very much	4	trust them	3	17	good
female	33	married	married	completed secondary	secondary	none/primary/secondary	non-clinical staff		no	no	no	no	no	no	no	non-clinical staff	3	private lab	private	primary	primary/secondary	many times	4	close place	3	know close place	daily to twice a week	4	no queue	4	very caring	4	19	positive	very important	4	important	not fearful	3	not fearful	full protection	4	full/partial protection	trust them very much	4	trust them very much	4	19	good
female	36	married	married	diploma	tertiary	tertiary	pmv		yes	no	no	no	no	no	no	clinical staff	5	pmv	private	primary	primary/secondary	many times	4	close place	3	know close place	daily to twice a week	4	no queue	4	very caring	4	19	positive	very important	4	important	not fearful at all	4	not fearful	full protection	4	full/partial protection	trust them very much	4	trust them very much	4	20	good
female	21	single	not married	completed secondary	secondary	none/primary/secondary	pmv		yes	no	no	no	no	no	no	clinical staff	0	pmv	private	primary	primary/secondary	many times	4	very close place	4	know close place	daily to twice a week	4	short queue	3	very caring	4	19	positive	very important	4	important	very fearful	0	fearful/not sure	full protection	4	full/partial protection	trust them very much	4	trust them very much	4	16	good
female	24	single	not married	completed secondary	secondary	none/primary/secondary	pmv		yes	no	no	no	no	no	no	clinical staff	1	pmv	private	primary	primary/secondary	many times	4	no place	0	know far place/no place	not applicable	0	not applicable	0	not applicable	0	4	negative	very important	4	important	not sure	2	fearful/not sure	full protection	4	full/partial protection	trust them very much	4	do not trust them	1	15	good
female	48	married	married	HND/degree	tertiary	tertiary	chew		no	no	yes	no	no	no	no	clinical staff	19	phc centre	public	primary	primary/secondary	many times	4	close place	3	know close place	daily to twice a week	4	short queue	3	very caring	4	18	positive	very important	4	important	not fearful at all	4	not fearful	full protection	4	full/partial protection	trust them very much	4	trust them very much	4	20	good
female	47	married	married	HND/degree	tertiary	tertiary	cho		no	no	yes	no	no	no	no	clinical staff	22	phc centre	public	primary	primary/secondary	many times	4	very close place	4	know close place	daily to twice a week	4	no queue	4	very caring	4	20	positive	very important	4	important	not fearful at all	4	not fearful	full protection	4	full/partial protection	trust them very much	4	trust them very much	4	20	good
female	27	single	not married	HND/degree	tertiary	tertiary	nurse/midwife		no	no	yes	no	no	no	no	clinical staff	3	phc centre	public	primary	primary/secondary	many times	4	far place	2	know far place/no place	daily to twice a week	4	do not know	2	very caring	4	16	positive	very important	4	important	very fearful	0	fearful/not sure	full protection	4	full/partial protection	trust them very much	4	trust them very much	4	16	good
male	31	single	not married	diploma	tertiary	tertiary	jchew		no	no	yes	no	no	no	no	clinical staff	2	private hosp/clinic	private	primary	primary/secondary	many times	4	far place	2	know far place/no place	daily to twice a week	4	long queue	1	very caring	4	15	positive	very important	4	important	not fearful at all	4	not fearful	full protection	4	full/partial protection	trust them very much	4	trust them very much	4	20	good
female	27	single	not married	diploma	tertiary	tertiary	jchew		no	no	yes	no	no	no	no	clinical staff	2	private hosp/clinic	private	primary	primary/secondary	many times	4	very close place	4	know close place	daily to twice a week	4	no queue	4	very caring	4	20	positive	very important	4	important	not fearful at all	4	not fearful	full protection	4	full/partial protection	trust them very much	4	trust them very much	4	20	good
female	29	married	married	diploma	tertiary	tertiary	jchew		no	no	yes	no	no	no	no	clinical staff	3	private hosp/clinic	private	primary	primary/secondary	many times	4	very close place	4	know close place	daily to twice a week	4	no queue	4	very caring	4	20	positive	very important	4	important	not fearful at all	4	not fearful	full protection	4	full/partial protection	trust them very much	4	trust them very much	4	20	good
female	28	single	not married	completed secondary	secondary	none/primary/secondary	pmv		yes	no	no	no	no	no	no	clinical staff	2	pmv	private	primary	primary/secondary	many times	4	ver far place	1	know far place/no place	daily to twice a week	4	no queue	4	very caring	4	17	positive	very important	4	important	not fearful at all	4	not fearful	full protection	4	full/partial protection	trust them very much	4	trust them very much	4	20	good
female	28	married	married	diploma	tertiary	tertiary	pharmacy technician		no	no	no	no	yes	no	no	clinical staff	4	private pharm	private	primary	primary/secondary	many times	4	far place	2	know far place/no place	daily to twice a week	4	no queue	4	very caring	4	18	positive	very important	4	important	a little fearful	1	fearful/not sure	full protection	4	full/partial protection	trust them very much	4	trust them very much	4	17	good
female	27	single	not married	completed secondary	secondary	none/primary/secondary	pharmacy technician		no	no	no	no	yes	no	no	clinical staff	3	private pharm	private	primary	primary/secondary	many times	4	very close place	4	know close place	daily to twice a week	4	short queue	3	caring	3	18	positive	very important	4	important	not fearful	3	not fearful	full protection	4	full/partial protection	trust them very much	4	trust them very much	4	19	good
male	22	single	not married	completed secondary	secondary	none/primary/secondary	pmv		yes	no	no	no	no	no	no	clinical staff	0	pmv	private	primary	primary/secondary	many times	4	close place	3	know close place	daily to twice a week	4	short queue	3	very caring	4	18	positive	very important	4	important	a little fearful	1	fearful/not sure	full protection	4	full/partial protection	trust them very much	4	trust them very much	4	17	good
female	20	single	not married	completed secondary	secondary	none/primary/secondary	pmv		yes	no	no	no	no	no	no	clinical staff	0	pmv	private	primary	primary/secondary	many times	4	very close place	4	know close place	daily to twice a week	4	no queue	4	very caring	4	20	positive	very important	4	important	not fearful at all	4	not fearful	full protection	4	full/partial protection	trust them very much	4	trust them very much	4	20	good
female	24	single	not married	completed secondary	secondary	none/primary/secondary	pmv		yes	no	no	no	no	no	no	clinical staff	1	pmv	private	primary	primary/secondary	many times	4	no place	0	know far place/no place	not applicable	0	not applicable	0	not applicable	0	4	negative	very important	4	important	not fearful at all	4	not fearful	full protection	4	full/partial protection	trust them very much	4	trust them very much	4	20	good
male	38	married	married	HND/degree	tertiary	tertiary	pmv		yes	no	no	no	no	no	no	clinical staff	11	pmv	private	primary	primary/secondary	many times	4	close place	3	know close place	daily to twice a week	4	do not know	2	not sure	2	15	positive	very important	4	important	not fearful at all	4	not fearful	full protection	4	full/partial protection	trust them very much	4	trust them	3	19	good
male	23	single	not married	completed secondary	secondary	none/primary/secondary	pmv		yes	no	no	no	no	no	no	clinical staff	1	pmv	private	primary	primary/secondary	many times	4	very close place	4	know close place	daily to twice a week	4	no queue	4	very caring	4	20	positive	very important	4	important	very fearful	0	fearful/not sure	full protection	4	full/partial protection	trust them very much	4	trust them very much	4	16	good
male	26	single	not married	completed secondary	secondary	none/primary/secondary	pmv		yes	no	no	no	no	no	no	clinical staff	2	pmv	private	primary	primary/secondary	many times	4	far place	2	know far place/no place	daily to twice a week	4	no queue	4	very caring	4	18	positive	very important	4	important	not fearful at all	4	not fearful	full protection	4	full/partial protection	trust them very much	4	trust them very much	4	20	good
female	27	single	not married	diploma	tertiary	tertiary	pmv		yes	no	no	no	no	no	no	clinical staff	5	pmv	private	primary	primary/secondary	many times	4	close place	3	know close place	do not know	0	do not know	2	not sure	2	11	positive	very important	4	important	not fearful at all	4	not fearful	full protection	4	full/partial protection	trust them very much	4	trust them very much	4	20	good
female	18	single	not married	some secondary	secondary	none/primary/secondary	pmv		yes	no	no	no	no	no	no	clinical staff	0	pmv	private	primary	primary/secondary	many times	4	very close place	4	know close place	daily to twice a week	4	no queue	4	very caring	4	20	positive	very important	4	important	very fearful	0	fearful/not sure	full protection	4	full/partial protection	trust them very much	4	trust them very much	4	16	good
female	28	single	not married	completed secondary	secondary	none/primary/secondary	pmv		yes	no	no	no	no	no	no	clinical staff	5	pmv	private	primary	primary/secondary	many times	4	very close place	4	know close place	daily to twice a week	4	no queue	4	very caring	4	20	positive	very important	4	important	not fearful at all	4	not fearful	full protection	4	full/partial protection	trust them very much	4	trust them very much	4	20	good
male	40	married	married	HND/degree	tertiary	tertiary	pmv		yes	no	no	no	no	no	no	clinical staff	10	pmv	private	primary	primary/secondary	many times	4	very close place	4	know close place	daily to twice a week	4	short queue	3	very caring	4	19	positive	very important	4	important	not fearful at all	4	not fearful	full protection	4	full/partial protection	trust them very much	4	trust them very much	4	20	good
female	27	married	married	diploma	tertiary	tertiary	pmv		yes	no	no	no	no	no	no	clinical staff	5	pmv	private	primary	primary/secondary	many times	4	very close place	4	know close place	daily to twice a week	4	no queue	4	very caring	4	20	positive	very important	4	important	not fearful at all	4	not fearful	full protection	4	full/partial protection	trust them very much	4	trust them very much	4	20	good
female	21	single	not married	completed secondary	secondary	none/primary/secondary	pmv		yes	no	no	no	no	no	no	clinical staff	1	pmv	private	primary	primary/secondary	many times	4	close place	3	know close place	daily to twice a week	4	no queue	4	not sure	2	17	positive	very important	4	important	very fearful	0	fearful/not sure	full protection	4	full/partial protection	trust them very much	4	trust them	3	15	good
female	47	married	married	HND/degree	tertiary	tertiary	chew		no	no	yes	no	no	no	no	clinical staff	19	phc centre	public	primary	primary/secondary	many times	4	very close place	4	know close place	daily to twice a week	4	no queue	4	very caring	4	20	positive	very important	4	important	not fearful at all	4	not fearful	full protection	4	full/partial protection	trust them very much	4	trust them very much	4	20	good
female	49	married	married	HND/degree	tertiary	tertiary	chew		no	no	yes	no	no	no	no	clinical staff	20	phc centre	public	primary	primary/secondary	many times	4	very close place	4	know close place	daily to twice a week	4	short queue	3	very caring	4	19	positive	very important	4	important	not fearful at all	4	not fearful	full protection	4	full/partial protection	trust them very much	4	trust them very much	4	20	good
female	29	married	married	HND/degree	tertiary	tertiary	nurse/midwife		no	no	yes	no	no	no	no	clinical staff	6	phc centre	public	primary	primary/secondary	many times	4	very close place	4	know close place	daily to twice a week	4	no queue	4	very caring	4	20	positive	very important	4	important	not fearful at all	4	not fearful	full protection	4	full/partial protection	trust them very much	4	trust them very much	4	20	good
female	36	married	married	diploma	tertiary	tertiary	jchew		no	no	yes	no	no	no	no	clinical staff	7	pmv	private	primary	primary/secondary	many times	4	far place	2	know far place/no place	daily to twice a week	4	short queue	3	very caring	4	17	positive	very important	4	important	a little fearful	1	fearful/not sure	full protection	4	full/partial protection	trust them very much	4	trust them very much	4	17	good
female	28	married	married	diploma	tertiary	tertiary	pmv		yes	no	no	no	no	no	no	clinical staff	6	pmv	private	primary	primary/secondary	many times	4	very close place	4	know close place	daily to twice a week	4	short queue	3	not sure	2	17	positive	not important at all	0	not important/not sure	very fearful	0	fearful/not sure	no protection at all	0	no protection/not sure	do not trust them at all	0	do not trust them at all	0	0	poor
female	27	single	not married	diploma	tertiary	tertiary	jchew		no	no	yes	no	no	no	no	clinical staff	7	pmv	private	primary	primary/secondary	many times	4	far place	2	know far place/no place	no fixed time	1	do not know	2	not sure	2	11	positive	not important at all	0	not important/not sure	very fearful	0	fearful/not sure	partial protection	3	full/partial protection	do not trust them at all	0	do not trust them at all	0	3	poor
female	25	married	married	completed secondary	secondary	none/primary/secondary	pmv		yes	no	no	no	no	no	no	clinical staff	2	private hosp/clinic	private	primary	primary/secondary	many times	4	very close place	4	know close place	daily to twice a week	4	do not know	2	very caring	4	18	positive	very important	4	important	very fearful	0	fearful/not sure	partial protection	3	full/partial protection	trust them	3	trust them	3	13	good
female	24	single	not married	completed secondary	secondary	none/primary/secondary	pmv		yes	no	no	no	no	no	no	clinical staff	3	private hosp/clinic	private	primary	primary/secondary	many times	4	very close place	4	know close place	daily to twice a week	4	no queue	4	very caring	4	20	positive	very important	4	important	not fearful at all	4	not fearful	full protection	4	full/partial protection	trust them very much	4	trust them very much	4	20	good
female	25	married	married	diploma	tertiary	tertiary	chew		no	no	yes	no	no	no	no	clinical staff	15	phc centre	public	primary	primary/secondary	many times	4	very close place	4	know close place	daily to twice a week	4	do not know	2	caring	3	17	positive	important	3	important	not fearful	3	not fearful	partial protection	3	full/partial protection	trust them	3	trust them	3	15	good
female	30	married	married	diploma	tertiary	tertiary	chew		no	no	yes	no	no	no	no	clinical staff	20	phc centre	public	primary	primary/secondary	many times	4	far place	2	know far place/no place	daily to twice a week	4	short queue	3	very caring	4	17	positive	very important	4	important	not fearful at all	4	not fearful	partial protection	3	full/partial protection	do not trust them at all	0	do not trust them at all	0	11	good
female	28	married	married	completed secondary	secondary	none/primary/secondary	pmv		yes	no	no	no	no	no	no	clinical staff	3	pmv	private	primary	primary/secondary	many times	4	very close place	4	know close place	daily to twice a week	4	long queue	1	caring	3	16	positive	not important at all	0	not important/not sure	very fearful	0	fearful/not sure	no protection	1	no protection/not sure	do not trust them at all	0	do not trust them at all	0	1	poor
female	20	single	not married	completed secondary	secondary	none/primary/secondary	pmv		yes	no	no	no	no	no	no	clinical staff	3	pmv	private	primary	primary/secondary	many times	4	far place	2	know far place/no place	once in two/four weeks	2	short queue	3	very caring	4	15	positive	important	3	important	very fearful	0	fearful/not sure	partial protection	3	full/partial protection	do not trust them at all	0	do not trust them at all	0	6	poor
female	25	single	not married	completed secondary	secondary	none/primary/secondary	nurse/midwife		no	no	yes	no	no	no	no	clinical staff	15	phc centre	public	primary	primary/secondary	many times	4	far place	2	know far place/no place	daily to twice a week	4	long queue	1	very caring	4	15	positive	very important	4	important	not fearful at all	4	not fearful	full protection	4	full/partial protection	trust them very much	4	trust them very much	4	20	good
female	27	married	married	completed secondary	secondary	none/primary/secondary	pmv		yes	no	no	no	no	no	no	clinical staff	20	pmv	private	primary	primary/secondary	many times	4	very close place	4	know close place	daily to twice a week	4	short queue	3	very caring	4	19	positive	important	3	important	very fearful	0	fearful/not sure	partial protection	3	full/partial protection	do not trust them at all	0	do not trust them at all	0	6	poor
male	27	single	not married	diploma	tertiary	tertiary	chew		no	no	yes	no	no	no	no	clinical staff	20	phc centre	public	primary	primary/secondary	many times	4	far place	2	know far place/no place	daily to twice a week	4	long queue	1	very caring	4	15	positive	very important	4	important	not fearful at all	4	not fearful	full protection	4	full/partial protection	trust them very much	4	trust them very much	4	20	good
male	28	married	married	diploma	tertiary	tertiary	jchew		no	no	yes	no	no	no	no	clinical staff	15	phc centre	public	primary	primary/secondary	many times	4	far place	2	know far place/no place	daily to twice a week	4	long queue	1	very caring	4	15	positive	important	3	important	a little fearful	1	fearful/not sure	partial protection	3	full/partial protection	trust them very much	4	trust them very much	4	15	good
male	29	married	married	diploma	tertiary	tertiary	jchew		no	no	yes	no	no	no	no	clinical staff	20	phc centre	public	primary	primary/secondary	many times	4	far place	2	know far place/no place	daily to twice a week	4	short queue	3	very caring	4	17	positive	important	3	important	very fearful	0	fearful/not sure	no protection at all	0	no protection/not sure	do not trust them at all	0	do not trust them at all	0	3	poor
female	30	married	married	diploma	tertiary	tertiary	chew		no	no	yes	no	no	no	no	clinical staff	20	phc centre	public	primary	primary/secondary	many times	4	ver far place	1	know far place/no place	daily to twice a week	4	no queue	4	very caring	4	17	positive	important	3	important	not fearful at all	4	not fearful	partial protection	3	full/partial protection	trust them very much	4	trust them very much	4	18	good
female	31	married	married	diploma	tertiary	tertiary	chew		no	no	yes	no	no	no	no	clinical staff	15	phc centre	public	primary	primary/secondary	many times	4	far place	2	know far place/no place	no fixed time	1	short queue	3	caring	3	13	positive	not important at all	0	not important/not sure	very fearful	0	fearful/not sure	partial protection	3	full/partial protection	do not trust them at all	0	do not trust them at all	0	3	poor
female	30	married	married	diploma	tertiary	tertiary	chew		no	no	yes	no	no	no	no	clinical staff	15	phc centre	public	primary	primary/secondary	many times	4	far place	2	know far place/no place	daily to twice a week	4	long queue	1	very caring	4	15	positive	important	3	important	very fearful	0	fearful/not sure	no protection	1	no protection/not sure	trust them	3	trust them	3	10	good
female	30	married	married	diploma	tertiary	tertiary	chew		no	no	yes	no	no	no	no	clinical staff	15	phc centre	public	primary	primary/secondary	many times	4	very close place	4	know close place	daily to twice a week	4	no queue	4	caring	3	19	positive	not important at all	0	not important/not sure	a little fearful	1	fearful/not sure	partial protection	3	full/partial protection	trust them	3	trust them	3	10	good
female	29	single	not married	completed secondary	secondary	none/primary/secondary	nurse/midwife		no	no	yes	no	no	no	no	clinical staff	15	phc centre	public	primary	primary/secondary	many times	4	ver far place	1	know far place/no place	daily to twice a week	4	short queue	3	caring	3	15	positive	not important at all	0	not important/not sure	very fearful	0	fearful/not sure	partial protection	3	full/partial protection	trust them	3	trust them	3	9	poor
female	27	married	married	diploma	tertiary	tertiary	chew		no	no	yes	no	no	no	no	clinical staff	9	phc centre	public	primary	primary/secondary	many times	4	very close place	4	know close place	daily to twice a week	4	short queue	3	caring	3	18	positive	important	3	important	a little fearful	1	fearful/not sure	partial protection	3	full/partial protection	trust them	3	trust them	3	13	good
male	29	married	married	diploma	tertiary	tertiary	med lab technician		no	no	no	yes	no	no	no	clinical staff	7	phc centre	public	primary	primary/secondary	many times	4	far place	2	know far place/no place	daily to twice a week	4	short queue	3	caring	3	16	positive	important	3	important	a little fearful	1	fearful/not sure	partial protection	3	full/partial protection	trust them	3	trust them	3	13	good
female	28	single	not married	diploma	tertiary	tertiary	jchew		no	no	yes	no	no	no	no	clinical staff	7	phc centre	public	primary	primary/secondary	many times	4	close place	3	know close place	daily to twice a week	4	short queue	3	caring	3	17	positive	important	3	important	a little fearful	1	fearful/not sure	full protection	4	full/partial protection	trust them	3	trust them	3	14	good
female	25	single	not married	completed secondary	secondary	none/primary/secondary	pmv		yes	no	no	no	no	no	no	clinical staff	4	pmv	private	primary	primary/secondary	many times	4	very close place	4	know close place	daily to twice a week	4	long queue	1	caring	3	16	positive	important	3	important	a little fearful	1	fearful/not sure	partial protection	3	full/partial protection	trust them very much	4	trust them	3	14	good
female	31	married	married	diploma	tertiary	tertiary	chew		no	no	yes	no	no	no	no	clinical staff	5	phc centre	public	primary	primary/secondary	many times	4	very close place	4	know close place	daily to twice a week	4	no queue	4	very caring	4	20	positive	important	3	important	very fearful	0	fearful/not sure	partial protection	3	full/partial protection	trust them very much	4	trust them	3	13	good
male	30	married	married	diploma	tertiary	tertiary	jchew		no	no	yes	no	no	no	no	clinical staff	6	phc centre	public	primary	primary/secondary	many times	4	very close place	4	know close place	daily to twice a week	4	short queue	3	caring	3	18	positive	important	3	important	a little fearful	1	fearful/not sure	full protection	4	full/partial protection	trust them	3	trust them	3	14	good
male	30	married	married	some secondary	secondary	none/primary/secondary	non-clinical staff		no	no	no	no	no	no	no	non-clinical staff	12	private hosp/clinic	private	primary	primary/secondary	many times	4	very close place	4	know close place	daily to twice a week	4	no queue	4	very caring	4	20	positive	very important	4	important	not fearful at all	4	not fearful	full protection	4	full/partial protection	trust them very much	4	trust them very much	4	20	good
male	45	married	married	completed primary	primary	none/primary/secondary	non-clinical staff		no	no	no	no	no	no	no	non-clinical staff	9	private hosp/clinic	private	primary	primary/secondary	many times	4	far place	2	know far place/no place	do not know	0	do not know	2	not sure	2	10	positive	not important at all	0	not important/not sure	not fearful at all	4	not fearful	no protection	1	no protection/not sure	not sure	2	do not trust them	1	8	poor
female	46	single	not married	completed secondary	secondary	none/primary/secondary	pmv		yes	no	no	no	no	no	no	clinical staff	5	pmv	private	primary	primary/secondary	many times	4	far place	2	know far place/no place	do not know	0	do not know	2	not sure	2	10	positive	not important at all	0	not important/not sure	very fearful	0	fearful/not sure	no protection at all	0	no protection/not sure	do not trust them at all	0	do not trust them at all	0	0	poor
male	49	married	married	diploma	tertiary	tertiary	pmv		yes	no	no	no	no	no	no	clinical staff	5	pmv	private	primary	primary/secondary	many times	4	far place	2	know far place/no place	do not know	0	do not know	2	not sure	2	10	positive	not important	1	not important/not sure	not fearful at all	4	not fearful	not sure	2	no protection/not sure	not sure	2	not sure	2	11	good
female	39	married	married	completed secondary	secondary	none/primary/secondary	pmv		yes	no	no	no	no	no	no	clinical staff	5	pmv	private	primary	primary/secondary	many times	4	ver far place	1	know far place/no place	do not know	0	do not know	2	not sure	2	9	negative	important	3	important	not sure	2	fearful/not sure	not sure	2	no protection/not sure	not sure	2	not sure	2	11	good
female	51	married	married	completed secondary	secondary	none/primary/secondary	pmv		yes	no	no	no	no	no	no	clinical staff	23	pmv	private	primary	primary/secondary	many times	4	very close place	4	know close place	daily to twice a week	4	no queue	4	very caring	4	20	positive	very important	4	important	very fearful	0	fearful/not sure	full protection	4	full/partial protection	trust them	3	trust them	3	14	good
female	25	single	not married	some secondary	secondary	none/primary/secondary	pmv		yes	no	no	no	no	no	no	clinical staff	2	pmv	private	primary	primary/secondary	many times	4	very close place	4	know close place	do not know	0	no queue	4	very caring	4	16	positive	very important	4	important	not fearful at all	4	not fearful	full protection	4	full/partial protection	trust them very much	4	trust them very much	4	20	good
male	55	married	married	diploma	tertiary	tertiary	chew		no	no	yes	no	no	no	no	clinical staff	20	phc centre	public	primary	primary/secondary	many times	4	far place	2	know far place/no place	do not know	0	no queue	4	very caring	4	14	positive	very important	4	important	very fearful	0	fearful/not sure	full protection	4	full/partial protection	trust them very much	4	trust them very much	4	16	good
female	43	married	married	diploma	tertiary	tertiary	jchew		no	no	yes	no	no	no	no	clinical staff	16	phc centre	public	primary	primary/secondary	many times	4	far place	2	know far place/no place	do not know	0	no queue	4	very caring	4	14	positive	very important	4	important	not fearful	3	not fearful	full protection	4	full/partial protection	trust them very much	4	trust them very much	4	19	good
female	60	married	married	some primary	primary	none/primary/secondary	non-clinical staff		no	no	no	no	no	no	no	non-clinical staff	3	phc centre	public	primary	primary/secondary	many times	4	close place	3	know close place	do not know	0	no queue	4	very caring	4	15	positive	important	3	important	very fearful	0	fearful/not sure	partial protection	3	full/partial protection	trust them very much	4	trust them very much	4	14	good
male	66	separated/divorced	not married	HND/degree	tertiary	tertiary	med lab scientist		no	no	no	yes	no	no	no	clinical staff	28	private lab	private	primary	primary/secondary	many times	4	no place	0	know far place/no place	not applicable	0	not applicable	0	not applicable	0	4	negative	not sure	2	not important/not sure	not sure	2	fearful/not sure	not sure	2	no protection/not sure	do not trust them at all	0	do not trust them at all	0	6	poor
female	39	single	not married	completed secondary	secondary	none/primary/secondary	med lab technician		no	no	no	yes	no	no	no	clinical staff	12	private hosp/clinic	private	primary	primary/secondary	many times	4	far place	2	know far place/no place	do not know	0	do not know	2	not sure	2	10	positive	not important at all	0	not important/not sure	not fearful at all	4	not fearful	no protection	1	no protection/not sure	do not trust them at all	0	do not trust them at all	0	5	poor
female	19	single	not married	some secondary	secondary	none/primary/secondary	non-clinical staff		no	no	no	no	no	no	no	non-clinical staff	0	aefutha	public	tertiary	tertiary	no time	1	no place	0	know far place/no place	not applicable	0	not applicable	0	not applicable	0	1	negative	not sure	2	not important/not sure	not fearful	3	not fearful	not sure	2	no protection/not sure	do not trust them	1	do not trust them	1	9	poor
male	66	married	married	completed secondary	secondary	none/primary/secondary	non-clinical staff		no	no	no	no	no	no	no	non-clinical staff	5	aefutha	public	tertiary	tertiary	many times	4	very close place	4	know close place	daily to twice a week	4	short queue	3	very caring	4	19	positive	very important	4	important	not sure	2	fearful/not sure	not sure	2	no protection/not sure	trust them very much	4	trust them very much	4	16	good
male	43	married	married	HND/degree	tertiary	tertiary	non-clinical staff		no	no	no	no	no	no	no	non-clinical staff	0	aefutha	public	tertiary	tertiary	many times	4	very close place	4	know close place	no fixed time	1	short queue	3	very caring	4	16	positive	very important	4	important	not fearful at all	4	not fearful	partial protection	3	full/partial protection	trust them very much	4	trust them very much	4	19	good
male	24	single	not married	HND/degree	tertiary	tertiary	non-clinical staff		no	no	no	no	no	no	no	non-clinical staff	1	aefutha	public	tertiary	tertiary	many times	4	very close place	4	know close place	do not know	0	do not know	2	not caring at all	0	10	positive	not important at all	0	not important/not sure	very fearful	0	fearful/not sure	no protection at all	0	no protection/not sure	trust them very much	4	trust them very much	4	8	poor
male	32	single	not married	completed secondary	secondary	none/primary/secondary	non-clinical staff		no	no	no	no	no	no	no	non-clinical staff	5	aefutha	public	tertiary	tertiary	many times	4	very close place	4	know close place	once a week	3	short queue	3	not sure	2	16	positive	not important at all	0	not important/not sure	a little fearful	1	fearful/not sure	not sure	2	no protection/not sure	not sure	2	not sure	2	7	poor
male	25	single	not married	diploma	tertiary	tertiary	health attendant		no	yes	no	no	no	no	no	clinical staff	0	aefutha	public	tertiary	tertiary	many times	4	very close place	4	know close place	daily to twice a week	4	no queue	4	very caring	4	20	positive	important	3	important	very fearful	0	fearful/not sure	partial protection	3	full/partial protection	trust them very much	4	do not trust them	1	11	good
female	33	married	married	diploma	tertiary	tertiary	nurse/midwife		no	no	yes	no	no	no	no	clinical staff	0	aefutha	public	tertiary	tertiary	many times	4	very close place	4	know close place	daily to twice a week	4	short queue	3	very caring	4	19	positive	important	3	important	very fearful	0	fearful/not sure	partial protection	3	full/partial protection	trust them very much	4	trust them very much	4	14	good
male	45	married	married	HND/degree	tertiary	tertiary	nurse/midwife		no	no	yes	no	no	no	no	clinical staff	2	aefutha	public	tertiary	tertiary	many times	4	very close place	4	know close place	do not know	0	do not know	2	very caring	4	14	positive	not important	1	not important/not sure	very fearful	0	fearful/not sure	no protection at all	0	no protection/not sure	trust them very much	4	trust them	3	8	poor
female	52	married	married	completed secondary	secondary	none/primary/secondary	non-clinical staff		no	no	no	no	no	no	no	non-clinical staff	9	aefutha	public	tertiary	tertiary	many times	4	very close place	4	know close place	once a week	3	no queue	4	very caring	4	19	positive	not important	1	not important/not sure	not sure	2	fearful/not sure	not sure	2	no protection/not sure	not sure	2	trust them very much	4	11	good
female	21	married	married	completed secondary	secondary	none/primary/secondary	non-clinical staff		no	no	no	no	no	no	no	non-clinical staff	3	aefutha	public	tertiary	tertiary	many times	4	close place	3	know close place	daily to twice a week	4	no queue	4	caring	3	18	positive	important	3	important	not fearful	3	not fearful	full protection	4	full/partial protection	trust them very much	4	trust them very much	4	18	good
female	59	married	married	HND/degree	tertiary	tertiary	nurse/midwife		no	no	yes	no	no	no	no	clinical staff	22	aefutha	public	tertiary	tertiary	many times	4	very close place	4	know close place	no fixed time	1	short queue	3	very caring	4	16	positive	important	3	important	not sure	2	fearful/not sure	partial protection	3	full/partial protection	trust them very much	4	do not trust them	1	13	good
female	42	married	married	HND/degree	tertiary	tertiary	nurse/midwife		no	no	yes	no	no	no	no	clinical staff	4	aefutha	public	tertiary	tertiary	many times	4	very close place	4	know close place	daily to twice a week	4	no queue	4	caring	3	19	positive	important	3	important	a little fearful	1	fearful/not sure	partial protection	3	full/partial protection	trust them very much	4	trust them very much	4	15	good
female	34	married	married	HND/degree	tertiary	tertiary	nurse/midwife		no	no	yes	no	no	no	no	clinical staff	10	aefutha	public	tertiary	tertiary	many times	4	far place	2	know far place/no place	daily to twice a week	4	short queue	3	very caring	4	17	positive	not sure	2	not important/not sure	not fearful	3	not fearful	partial protection	3	full/partial protection	not sure	2	not sure	2	12	good
male	40	married	married	masters & above	tertiary	tertiary	med lab scientist		no	no	no	yes	no	no	no	clinical staff	12	aefutha	public	tertiary	tertiary	many times	4	far place	2	know far place/no place	daily to twice a week	4	short queue	3	very caring	4	17	positive	very important	4	important	not fearful at all	4	not fearful	not sure	2	no protection/not sure	trust them very much	4	trust them very much	4	18	good
female	26	single	not married	diploma	tertiary	tertiary	non-clinical staff		no	no	no	no	no	no	no	non-clinical staff	2	aefutha	public	tertiary	tertiary	many times	4	very close place	4	know close place	do not know	0	do not know	2	not sure	2	12	positive	important	3	important	not fearful	3	not fearful	full protection	4	full/partial protection	trust them	3	trust them very much	4	17	good
male	47	married	married	completed secondary	secondary	none/primary/secondary	non-clinical staff		no	no	no	no	no	no	no	non-clinical staff	1	aefutha	public	tertiary	tertiary	many times	4	very close place	4	know close place	daily to twice a week	4	no queue	4	not sure	2	18	positive	very important	4	important	a little fearful	1	fearful/not sure	full protection	4	full/partial protection	trust them very much	4	trust them very much	4	17	good
female	20	single	not married	completed secondary	secondary	none/primary/secondary	non-clinical staff		no	no	no	no	no	no	no	non-clinical staff	0	aefutha	public	tertiary	tertiary	few times/once	3	no place	0	know far place/no place	not applicable	0	not applicable	0	not applicable	0	3	negative	not important	1	not important/not sure	very fearful	0	fearful/not sure	not sure	2	no protection/not sure	do not trust them	1	do not trust them	1	5	poor
male	39	married	married	completed secondary	secondary	none/primary/secondary	non-clinical staff		no	no	no	no	no	no	no	non-clinical staff	7	aefutha	public	tertiary	tertiary	few times/once	3	very close place	4	know close place	daily to twice a week	4	do not know	2	caring	3	16	positive	very important	4	important	not fearful at all	4	not fearful	full protection	4	full/partial protection	trust them very much	4	trust them	3	19	good
female	31	married	married	HND/degree	tertiary	tertiary	nurse/midwife		no	no	yes	no	no	no	no	clinical staff	0	aefutha	public	tertiary	tertiary	many times	4	no place	0	know far place/no place	not applicable	0	not applicable	0	not applicable	0	4	negative	important	3	important	very fearful	0	fearful/not sure	partial protection	3	full/partial protection	trust them very much	4	trust them	3	13	good
female	34	married	married	HND/degree	tertiary	tertiary	nurse/midwife		no	no	yes	no	no	no	no	clinical staff	14	aefutha	public	tertiary	tertiary	many times	4	very close place	4	know close place	do not know	0	short queue	3	caring	3	14	positive	not important	1	not important/not sure	very fearful	0	fearful/not sure	no protection	1	no protection/not sure	trust them very much	4	do not trust them	1	7	poor
female	40	married	married	diploma	tertiary	tertiary	health attendant		no	yes	no	no	no	no	no	clinical staff	18	aefutha	public	tertiary	tertiary	many times	4	no place	0	know far place/no place	not applicable	0	not applicable	0	not applicable	0	4	negative	not important	1	not important/not sure	not sure	2	fearful/not sure	partial protection	3	full/partial protection	do not trust them	1	not sure	2	9	poor
female	25	married	married	HND/degree	tertiary	tertiary	health attendant		no	yes	no	no	no	no	no	clinical staff	3	aefutha	public	tertiary	tertiary	many times	4	very close place	4	know close place	do not know	0	do not know	2	not sure	2	12	positive	not sure	2	not important/not sure	not sure	2	fearful/not sure	not sure	2	no protection/not sure	do not trust them	1	do not trust them	1	8	poor
male	30	married	married	completed secondary	secondary	none/primary/secondary	non-clinical staff		no	no	no	no	no	no	no	non-clinical staff	8	aefutha	public	tertiary	tertiary	many times	4	far place	2	know far place/no place	once a week	3	short queue	3	caring	3	15	positive	important	3	important	not fearful	3	not fearful	partial protection	3	full/partial protection	do not trust them	1	trust them	3	13	good
female	21	single	not married	completed secondary	secondary	none/primary/secondary	nurse/midwife		no	no	yes	no	no	no	no	clinical staff	2	aefutha	public	tertiary	tertiary	many times	4	very close place	4	know close place	do not know	0	do not know	2	caring	3	13	positive	very important	4	important	very fearful	0	fearful/not sure	full protection	4	full/partial protection	trust them very much	4	trust them very much	4	16	good
male	27	single	not married	HND/degree	tertiary	tertiary	house officer		no	no	no	no	no	yes	no	clinical staff	1	aefutha	public	tertiary	tertiary	many times	4	no place	0	know far place/no place	not applicable	0	not applicable	0	not applicable	0	4	negative	very important	4	important	a little fearful	1	fearful/not sure	full protection	4	full/partial protection	trust them very much	4	trust them	3	16	good
female	25	single	not married	HND/degree	tertiary	tertiary	non-clinical staff		no	no	no	no	no	no	no	non-clinical staff	2	aefutha	public	tertiary	tertiary	many times	4	no place	0	know far place/no place	not applicable	0	not applicable	0	not applicable	0	4	negative	not sure	2	not important/not sure	very fearful	0	fearful/not sure	not sure	2	no protection/not sure	not sure	2	do not trust them	1	7	poor
female	42	married	married	completed secondary	secondary	none/primary/secondary	non-clinical staff		no	no	no	no	no	no	no	non-clinical staff	2	aefutha	public	tertiary	tertiary	many times	4	very close place	4	know close place	do not know	0	do not know	2	not sure	2	12	positive	not important	1	not important/not sure	very fearful	0	fearful/not sure	not sure	2	no protection/not sure	not sure	2	not sure	2	7	poor
male	25	single	not married	HND/degree	tertiary	tertiary	non-clinical staff		no	no	no	no	no	no	no	non-clinical staff	5	aefutha	public	tertiary	tertiary	many times	4	very close place	4	know close place	daily to twice a week	4	no queue	4	very caring	4	20	positive	not important	1	not important/not sure	very fearful	0	fearful/not sure	no protection	1	no protection/not sure	trust them	3	trust them	3	8	poor
female	35	single	not married	completed secondary	secondary	none/primary/secondary	pharmacy technician		no	no	no	no	yes	no	no	clinical staff	4	pmv	private	primary	primary/secondary	many times	4	very close place	4	know close place	daily to twice a week	4	no queue	4	caring	3	19	positive	very important	4	important	very fearful	0	fearful/not sure	full protection	4	full/partial protection	trust them	3	trust them	3	14	good
female	33	married	married	diploma	tertiary	tertiary	chew		no	no	yes	no	no	no	no	clinical staff	20	phc centre	public	primary	primary/secondary	many times	4	far place	2	know far place/no place	daily to twice a week	4	long queue	1	very caring	4	15	positive	very important	4	important	very fearful	0	fearful/not sure	full protection	4	full/partial protection	trust them very much	4	trust them very much	4	16	good
female	52	married	married	HND/degree	tertiary	tertiary	cho		no	no	yes	no	no	no	no	clinical staff	26	phc centre	public	primary	primary/secondary	many times	4	very close place	4	know close place	daily to twice a week	4	no queue	4	caring	3	19	positive	important	3	important	very fearful	0	fearful/not sure	partial protection	3	full/partial protection	trust them	3	trust them	3	12	good
female	25	married	married	HND/degree	tertiary	tertiary	chew		no	no	yes	no	no	no	no	clinical staff	10	phc centre	public	primary	primary/secondary	many times	4	very close place	4	know close place	daily to twice a week	4	long queue	1	caring	3	16	positive	important	3	important	not fearful at all	4	not fearful	full protection	4	full/partial protection	trust them	3	trust them	3	17	good
female	19	single	not married	completed secondary	secondary	none/primary/secondary	pmv		yes	no	no	no	no	no	no	clinical staff	2	private pharm	private	primary	primary/secondary	many times	4	very close place	4	know close place	daily to twice a week	4	short queue	3	caring	3	18	positive	important	3	important	not fearful	3	not fearful	full protection	4	full/partial protection	trust them	3	trust them	3	16	good
female	28	single	not married	completed secondary	secondary	none/primary/secondary	pharmacy technician		no	no	no	no	yes	no	no	clinical staff	5	private pharm	private	primary	primary/secondary	many times	4	very close place	4	know close place	daily to twice a week	4	no queue	4	very caring	4	20	positive	important	3	important	very fearful	0	fearful/not sure	full protection	4	full/partial protection	trust them	3	trust them	3	13	good
female	40	widowed	not married	diploma	tertiary	tertiary	jchew		no	no	yes	no	no	no	no	clinical staff	20	phc centre	public	primary	primary/secondary	many times	4	very close place	4	know close place	daily to twice a week	4	no queue	4	caring	3	19	positive	important	3	important	very fearful	0	fearful/not sure	full protection	4	full/partial protection	trust them	3	trust them	3	13	good
male	48	married	married	completed secondary	secondary	none/primary/secondary	health attendant		no	yes	no	no	no	no	no	clinical staff	6	phc centre	public	primary	primary/secondary	many times	4	very close place	4	know close place	daily to twice a week	4	no queue	4	caring	3	19	positive	important	3	important	not fearful	3	not fearful	partial protection	3	full/partial protection	trust them	3	trust them	3	15	good
female	50	married	married	some primary	primary	none/primary/secondary	non-clinical staff		no	no	no	no	no	no	no	non-clinical staff	2	phc centre	public	primary	primary/secondary	many times	4	very close place	4	know close place	daily to twice a week	4	no queue	4	caring	3	19	positive	important	3	important	very fearful	0	fearful/not sure	full protection	4	full/partial protection	trust them	3	trust them	3	13	good
male	56	married	married	completed secondary	secondary	none/primary/secondary	pharmacy technician		no	no	no	no	yes	no	no	clinical staff	9	private pharm	private	primary	primary/secondary	many times	4	very close place	4	know close place	daily to twice a week	4	no queue	4	caring	3	19	positive	important	3	important	not fearful	3	not fearful	full protection	4	full/partial protection	trust them	3	trust them	3	16	good
female	45	married	married	completed primary	primary	none/primary/secondary	pharmacy technician		no	no	no	no	yes	no	no	clinical staff	8	private pharm	private	primary	primary/secondary	many times	4	very close place	4	know close place	daily to twice a week	4	no queue	4	caring	3	19	positive	important	3	important	a little fearful	1	fearful/not sure	full protection	4	full/partial protection	trust them	3	trust them	3	14	good
male	45	married	married	masters & above	tertiary	tertiary	health attendant		no	yes	no	no	no	no	no	clinical staff	7	general hosp	public	secondary	primary/secondary	many times	4	close place	3	know close place	daily to twice a week	4	no queue	4	caring	3	18	positive	important	3	important	not fearful at all	4	not fearful	full protection	4	full/partial protection	trust them very much	4	trust them very much	4	19	good
female	38	married	married	diploma	tertiary	tertiary	nurse/midwife		no	no	yes	no	no	no	no	clinical staff	6	phc centre	public	primary	primary/secondary	many times	4	very close place	4	know close place	daily to twice a week	4	no queue	4	caring	3	19	positive	important	3	important	not fearful at all	4	not fearful	full protection	4	full/partial protection	trust them	3	trust them very much	4	18	good
female	35	married	married	HND/degree	tertiary	tertiary	med lab scientist		no	no	no	yes	no	no	no	clinical staff	3	private hosp/clinic	private	primary	primary/secondary	many times	4	very close place	4	know close place	daily to twice a week	4	no queue	4	caring	3	19	positive	very important	4	important	not fearful at all	4	not fearful	full protection	4	full/partial protection	trust them very much	4	trust them very much	4	20	good
male	48	married	married	HND/degree	tertiary	tertiary	med lab scientist		no	no	no	yes	no	no	no	clinical staff	6	general hosp	public	secondary	primary/secondary	many times	4	very close place	4	know close place	daily to twice a week	4	no queue	4	very caring	4	20	positive	very important	4	important	not fearful at all	4	not fearful	full protection	4	full/partial protection	trust them very much	4	trust them very much	4	20	good
female	28	married	married	diploma	tertiary	tertiary	non-clinical staff		no	no	no	no	no	no	no	non-clinical staff	3	general hosp	public	secondary	primary/secondary	many times	4	very close place	4	know close place	daily to twice a week	4	no queue	4	caring	3	19	positive	important	3	important	not fearful at all	4	not fearful	full protection	4	full/partial protection	trust them	3	trust them very much	4	18	good
male	48	married	married	HND/degree	tertiary	tertiary	medical officer		no	no	no	no	no	yes	no	clinical staff	5	aefutha	public	tertiary	tertiary	many times	4	very close place	4	know close place	daily to twice a week	4	no queue	4	very caring	4	20	positive	important	3	important	not fearful at all	4	not fearful	full protection	4	full/partial protection	trust them very much	4	trust them very much	4	19	good
male	36	married	married	HND/degree	tertiary	tertiary	non-clinical staff		no	no	no	no	no	no	no	non-clinical staff	4	aefutha	public	tertiary	tertiary	many times	4	very close place	4	know close place	daily to twice a week	4	no queue	4	very caring	4	20	positive	important	3	important	not fearful at all	4	not fearful	full protection	4	full/partial protection	trust them	3	trust them	3	17	good
female	38	married	married	diploma	tertiary	tertiary	medical officer		no	no	no	no	no	yes	no	clinical staff	5	private hosp/clinic	private	primary	primary/secondary	many times	4	very close place	4	know close place	daily to twice a week	4	no queue	4	caring	3	19	positive	important	3	important	not fearful at all	4	not fearful	full protection	4	full/partial protection	trust them	3	trust them	3	17	good
male	45	married	married	HND/degree	tertiary	tertiary	pharmacy technician		no	no	no	no	yes	no	no	clinical staff	4	private pharm	private	primary	primary/secondary	many times	4	very close place	4	know close place	daily to twice a week	4	no queue	4	very caring	4	20	positive	important	3	important	not fearful at all	4	not fearful	full protection	4	full/partial protection	trust them	3	trust them	3	17	good
female	48	married	married	masters & above	tertiary	tertiary	resident doctor		no	no	no	no	no	yes	no	clinical staff	7	private hosp/clinic	private	primary	primary/secondary	many times	4	very close place	4	know close place	daily to twice a week	4	no queue	4	caring	3	19	positive	important	3	important	not fearful at all	4	not fearful	full protection	4	full/partial protection	trust them	3	trust them	3	17	good
female	40	married	married	HND/degree	tertiary	tertiary	medical officer		no	no	no	no	no	yes	no	clinical staff	4	phc centre	public	primary	primary/secondary	many times	4	very close place	4	know close place	daily to twice a week	4	no queue	4	very caring	4	20	positive	important	3	important	not fearful at all	4	not fearful	full protection	4	full/partial protection	trust them	3	trust them	3	17	good
male	28	single	not married	HND/degree	tertiary	tertiary	non-clinical staff		no	no	no	no	no	no	no	non-clinical staff	3	general hosp	public	secondary	primary/secondary	many times	4	very close place	4	know close place	daily to twice a week	4	no queue	4	very caring	4	20	positive	very important	4	important	not fearful	3	not fearful	full protection	4	full/partial protection	trust them	3	trust them	3	17	good
male	29	single	not married	diploma	tertiary	tertiary	health attendant		no	yes	no	no	no	no	no	clinical staff	2	general hosp	public	secondary	primary/secondary	many times	4	very close place	4	know close place	daily to twice a week	4	no queue	4	caring	3	19	positive	important	3	important	not fearful at all	4	not fearful	full protection	4	full/partial protection	trust them	3	trust them	3	17	good
female	61	married	married	completed primary	primary	none/primary/secondary	non-clinical staff		no	no	no	no	no	no	no	non-clinical staff	6	private hosp/clinic	private	primary	primary/secondary	many times	4	close place	3	know close place	do not know	0	no queue	4	very caring	4	15	positive	very important	4	important	very fearful	0	fearful/not sure	full protection	4	full/partial protection	trust them very much	4	trust them	3	15	good
female	59	widowed	not married	diploma	tertiary	tertiary	nurse/midwife		no	no	yes	no	no	no	no	clinical staff	20	private hosp/clinic	private	primary	primary/secondary	many times	4	ver far place	1	know far place/no place	no fixed time	1	no queue	4	very caring	4	14	positive	very important	4	important	not fearful at all	4	not fearful	partial protection	3	full/partial protection	trust them very much	4	trust them very much	4	19	good
female	45	married	married	diploma	tertiary	tertiary	chew		no	no	yes	no	no	no	no	clinical staff	21	private hosp/clinic	private	primary	primary/secondary	many times	4	very close place	4	know close place	daily to twice a week	4	no queue	4	very caring	4	20	positive	very important	4	important	not fearful at all	4	not fearful	full protection	4	full/partial protection	trust them very much	4	trust them very much	4	20	good
female	36	single	not married	completed secondary	secondary	none/primary/secondary	pmv		yes	no	no	no	no	no	no	clinical staff	5	pmv	private	primary	primary/secondary	many times	4	very close place	4	know close place	daily to twice a week	4	no queue	4	very caring	4	20	positive	very important	4	important	not fearful at all	4	not fearful	full protection	4	full/partial protection	trust them	3	trust them	3	18	good
female	35	single	not married	diploma	tertiary	tertiary	jchew		no	no	yes	no	no	no	no	clinical staff	2	private hosp/clinic	private	primary	primary/secondary	many times	4	close place	3	know close place	do not know	0	no queue	4	very caring	4	15	positive	very important	4	important	very fearful	0	fearful/not sure	full protection	4	full/partial protection	trust them very much	4	trust them very much	4	16	good
female	23	single	not married	HND/degree	tertiary	tertiary	health attendant		no	yes	no	no	no	no	no	clinical staff	1	aefutha	public	tertiary	tertiary	many times	4	very close place	4	know close place	once a week	3	no queue	4	very caring	4	19	positive	not important	1	not important/not sure	not sure	2	fearful/not sure	no protection	1	no protection/not sure	trust them very much	4	trust them very much	4	12	good
male	32	married	married	completed secondary	secondary	none/primary/secondary	non-clinical staff		no	no	no	no	no	no	no	non-clinical staff	5	aefutha	public	tertiary	tertiary	many times	4	no place	0	know far place/no place	not applicable	0	not applicable	0	not applicable	0	4	negative	important	3	important	not fearful	3	not fearful	partial protection	3	full/partial protection	trust them very much	4	trust them very much	4	17	good
male	35	married	married	HND/degree	tertiary	tertiary	non-clinical staff		no	no	no	no	no	no	no	non-clinical staff	2	aefutha	public	tertiary	tertiary	many times	4	very close place	4	know close place	do not know	0	short queue	3	not sure	2	13	positive	not sure	2	not important/not sure	not fearful at all	4	not fearful	full protection	4	full/partial protection	trust them	3	do not trust them	1	14	good
male	35	married	married	some secondary	secondary	none/primary/secondary	non-clinical staff		no	no	no	no	no	no	no	non-clinical staff	6	aefutha	public	tertiary	tertiary	many times	4	very close place	4	know close place	once a week	3	short queue	3	caring	3	17	positive	very important	4	important	not fearful	3	not fearful	partial protection	3	full/partial protection	do not trust them	1	trust them very much	4	15	good
male	35	single	not married	diploma	tertiary	tertiary	non-clinical staff		no	no	no	no	no	no	no	non-clinical staff	4	aefutha	public	tertiary	tertiary	many times	4	very close place	4	know close place	daily to twice a week	4	long queue	1	very caring	4	17	positive	not important	1	not important/not sure	not sure	2	fearful/not sure	not sure	2	no protection/not sure	do not trust them	1	trust them	3	9	poor
female	60	married	married	HND/degree	tertiary	tertiary	med lab technician		no	no	no	yes	no	no	no	clinical staff	13	aefutha	public	tertiary	tertiary	few times/once	3	very close place	4	know close place	daily to twice a week	4	short queue	3	caring	3	17	positive	important	3	important	very fearful	0	fearful/not sure	full protection	4	full/partial protection	trust them very much	4	trust them very much	4	15	good
female	50	married	married	HND/degree	tertiary	tertiary	nurse/midwife		no	no	yes	no	no	no	no	clinical staff	19	aefutha	public	tertiary	tertiary	many times	4	very close place	4	know close place	do not know	0	do not know	2	not sure	2	12	positive	not important at all	0	not important/not sure	very fearful	0	fearful/not sure	no protection at all	0	no protection/not sure	not sure	2	do not trust them at all	0	2	poor
female	49	married	married	HND/degree	tertiary	tertiary	nurse/midwife		no	no	yes	no	no	no	no	clinical staff	20	aefutha	public	tertiary	tertiary	many times	4	very close place	4	know close place	daily to twice a week	4	do not know	2	not sure	2	16	positive	not sure	2	not important/not sure	not sure	2	fearful/not sure	full protection	4	full/partial protection	trust them very much	4	trust them very much	4	16	good
female	27	married	married	HND/degree	tertiary	tertiary	med lab technician		no	no	no	yes	no	no	no	clinical staff	5	aefutha	public	tertiary	tertiary	many times	4	very close place	4	know close place	daily to twice a week	4	do not know	2	not sure	2	16	positive	very important	4	important	very fearful	0	fearful/not sure	partial protection	3	full/partial protection	not sure	2	trust them very much	4	13	good
female	42	married	married	diploma	tertiary	tertiary	med lab technician		no	no	no	yes	no	no	no	clinical staff	10	aefutha	public	tertiary	tertiary	many times	4	very close place	4	know close place	daily to twice a week	4	do not know	2	not sure	2	16	positive	not sure	2	not important/not sure	not sure	2	fearful/not sure	not sure	2	no protection/not sure	do not trust them	1	do not trust them	1	8	poor
female	23	married	married	completed secondary	secondary	none/primary/secondary	pmv		yes	no	no	no	no	no	no	clinical staff	1	private pharm	private	primary	primary/secondary	many times	4	very close place	4	know close place	once a week	3	no queue	4	not sure	2	17	positive	not sure	2	not important/not sure	a little fearful	1	fearful/not sure	not sure	2	no protection/not sure	trust them very much	4	not sure	2	11	good
female	22	married	married	completed secondary	secondary	none/primary/secondary	pmv		yes	no	no	no	no	no	no	clinical staff	0	private pharm	private	primary	primary/secondary	many times	4	very close place	4	know close place	daily to twice a week	4	long queue	1	not sure	2	15	positive	important	3	important	not sure	2	fearful/not sure	partial protection	3	full/partial protection	not sure	2	not sure	2	12	good
female	26	single	not married	diploma	tertiary	tertiary	pmv		yes	no	no	no	no	no	no	clinical staff	0	private pharm	private	primary	primary/secondary	many times	4	very close place	4	know close place	daily to twice a week	4	do not know	2	not sure	2	16	positive	not sure	2	not important/not sure	not fearful	3	not fearful	partial protection	3	full/partial protection	not sure	2	not sure	2	12	good
female	23	single	not married	completed secondary	secondary	none/primary/secondary	pmv		yes	no	no	no	no	no	no	clinical staff	1	private pharm	private	primary	primary/secondary	many times	4	no place	0	know far place/no place	not applicable	0	not applicable	0	not applicable	0	4	negative	not sure	2	not important/not sure	not sure	2	fearful/not sure	not sure	2	no protection/not sure	not sure	2	not sure	2	10	good
female	24	single	not married	completed secondary	secondary	none/primary/secondary	pmv		yes	no	no	no	no	no	no	clinical staff	0	private pharm	private	primary	primary/secondary	many times	4	very close place	4	know close place	daily to twice a week	4	do not know	2	not sure	2	16	positive	important	3	important	not fearful	3	not fearful	partial protection	3	full/partial protection	trust them very much	4	trust them	3	16	good
female	23	single	not married	completed secondary	secondary	none/primary/secondary	pmv		yes	no	no	no	no	no	no	clinical staff	0	private pharm	private	primary	primary/secondary	many times	4	very close place	4	know close place	daily to twice a week	4	do not know	2	not sure	2	16	positive	important	3	important	very fearful	0	fearful/not sure	full protection	4	full/partial protection	trust them very much	4	trust them very much	4	15	good
female	22	single	not married	completed secondary	secondary	none/primary/secondary	pmv		yes	no	no	no	no	no	no	clinical staff	1	private pharm	private	primary	primary/secondary	many times	4	very close place	4	know close place	once in two/four weeks	2	do not know	2	not sure	2	14	positive	important	3	important	not fearful	3	not fearful	partial protection	3	full/partial protection	not sure	2	not sure	2	13	good
female	20	single	not married	completed secondary	secondary	none/primary/secondary	non-clinical staff		no	no	no	no	no	no	no	non-clinical staff	0	aefutha	public	tertiary	tertiary	many times	4	very close place	4	know close place	do not know	0	do not know	2	not sure	2	12	positive	important	3	important	a little fearful	1	fearful/not sure	partial protection	3	full/partial protection	trust them	3	trust them very much	4	14	good
male	21	single	not married	completed secondary	secondary	none/primary/secondary	non-clinical staff		no	no	no	no	no	no	no	non-clinical staff	0	aefutha	public	tertiary	tertiary	many times	4	very close place	4	know close place	do not know	0	do not know	2	very caring	4	14	positive	important	3	important	not fearful	3	not fearful	full protection	4	full/partial protection	trust them	3	trust them	3	16	good
male	21	single	not married	completed secondary	secondary	none/primary/secondary	non-clinical staff		no	no	no	no	no	no	no	non-clinical staff	0	aefutha	public	tertiary	tertiary	few times/once	3	no place	0	know far place/no place	not applicable	0	not applicable	0	not applicable	0	3	negative	not important at all	0	not important/not sure	very fearful	0	fearful/not sure	no protection at all	0	no protection/not sure	do not trust them	1	do not trust them at all	0	1	poor
male	21	single	not married	completed secondary	secondary	none/primary/secondary	non-clinical staff		no	no	no	no	no	no	no	non-clinical staff	0	aefutha	public	tertiary	tertiary	many times	4	very close place	4	know close place	do not know	0	do not know	2	not sure	2	12	positive	not important at all	0	not important/not sure	a little fearful	1	fearful/not sure	partial protection	3	full/partial protection	not sure	2	trust them	3	9	poor
female	32	married	married	HND/degree	tertiary	tertiary	nurse/midwife		no	no	yes	no	no	no	no	clinical staff	5	aefutha	public	tertiary	tertiary	many times	4	far place	2	know far place/no place	daily to twice a week	4	short queue	3	very caring	4	17	positive	very important	4	important	not fearful	3	not fearful	full protection	4	full/partial protection	do not trust them at all	0	not sure	2	13	good
female	40	married	married	diploma	tertiary	tertiary	chew		no	no	yes	no	no	no	no	clinical staff	20	phc centre	public	primary	primary/secondary	many times	4	very close place	4	know close place	daily to twice a week	4	short queue	3	very caring	4	19	positive	important	3	important	not fearful at all	4	not fearful	full protection	4	full/partial protection	trust them	3	trust them very much	4	18	good
female	45	married	married	diploma	tertiary	tertiary	health attendant		no	yes	no	no	no	no	no	clinical staff	8	phc centre	public	primary	primary/secondary	many times	4	very close place	4	know close place	daily to twice a week	4	no queue	4	very caring	4	20	positive	important	3	important	not fearful at all	4	not fearful	full protection	4	full/partial protection	trust them	3	trust them	3	17	good
male	55	married	married	HND/degree	tertiary	tertiary	non-clinical staff		no	no	no	no	no	no	no	non-clinical staff	5	phc centre	public	primary	primary/secondary	many times	4	very close place	4	know close place	daily to twice a week	4	no queue	4	caring	3	19	positive	very important	4	important	not fearful	3	not fearful	full protection	4	full/partial protection	trust them	3	trust them very much	4	18	good
male	60	married	married	diploma	tertiary	tertiary	non-clinical staff		no	no	no	no	no	no	no	non-clinical staff	6	phc centre	public	primary	primary/secondary	many times	4	very close place	4	know close place	daily to twice a week	4	no queue	4	very caring	4	20	positive	important	3	important	not fearful at all	4	not fearful	full protection	4	full/partial protection	trust them very much	4	trust them very much	4	19	good
female	30	single	not married	diploma	tertiary	tertiary	non-clinical staff		no	no	no	no	no	no	no	non-clinical staff	5	phc centre	public	primary	primary/secondary	many times	4	very close place	4	know close place	daily to twice a week	4	no queue	4	very caring	4	20	positive	important	3	important	not fearful at all	4	not fearful	full protection	4	full/partial protection	trust them	3	trust them	3	17	good
female	28	single	not married	HND/degree	tertiary	tertiary	pmv		yes	no	no	no	no	no	no	clinical staff	4	private hosp/clinic	private	primary	primary/secondary	many times	4	very close place	4	know close place	daily to twice a week	4	no queue	4	caring	3	19	positive	important	3	important	not fearful at all	4	not fearful	full protection	4	full/partial protection	trust them	3	trust them	3	17	good
female	28	single	not married	diploma	tertiary	tertiary	pmv		yes	no	no	no	no	no	no	clinical staff	4	private hosp/clinic	private	primary	primary/secondary	many times	4	very close place	4	know close place	daily to twice a week	4	no queue	4	very caring	4	20	positive	important	3	important	not fearful at all	4	not fearful	full protection	4	full/partial protection	trust them	3	trust them	3	17	good
female	27	single	not married	diploma	tertiary	tertiary	pmv		yes	no	no	no	no	no	no	clinical staff	4	private pharm	private	primary	primary/secondary	many times	4	very close place	4	know close place	daily to twice a week	4	no queue	4	very caring	4	20	positive	important	3	important	not fearful at all	4	not fearful	full protection	4	full/partial protection	trust them very much	4	trust them very much	4	19	good
male	30	single	not married	diploma	tertiary	tertiary	pmv		yes	no	no	no	no	no	no	clinical staff	6	private hosp/clinic	private	primary	primary/secondary	many times	4	close place	3	know close place	daily to twice a week	4	no queue	4	very caring	4	19	positive	important	3	important	not fearful at all	4	not fearful	full protection	4	full/partial protection	trust them	3	trust them	3	17	good
female	29	married	married	diploma	tertiary	tertiary	pmv		yes	no	no	no	no	no	no	clinical staff	4	private hosp/clinic	private	primary	primary/secondary	many times	4	very close place	4	know close place	daily to twice a week	4	no queue	4	very caring	4	20	positive	important	3	important	not fearful at all	4	not fearful	full protection	4	full/partial protection	trust them very much	4	trust them	3	18	good
female	35	married	married	HND/degree	tertiary	tertiary	non-clinical staff		no	no	no	no	no	no	no	non-clinical staff	5	pmv	private	primary	primary/secondary	many times	4	very close place	4	know close place	daily to twice a week	4	no queue	4	caring	3	19	positive	important	3	important	not fearful at all	4	not fearful	full protection	4	full/partial protection	trust them	3	trust them	3	17	good
female	29	single	not married	diploma	tertiary	tertiary	non-clinical staff		no	no	no	no	no	no	no	non-clinical staff	5	phc centre	public	primary	primary/secondary	many times	4	very close place	4	know close place	daily to twice a week	4	no queue	4	very caring	4	20	positive	important	3	important	not fearful at all	4	not fearful	full protection	4	full/partial protection	trust them	3	trust them	3	17	good
female	26	single	not married	diploma	tertiary	tertiary	non-clinical staff		no	no	no	no	no	no	no	non-clinical staff	3	phc centre	public	primary	primary/secondary	many times	4	very close place	4	know close place	daily to twice a week	4	no queue	4	caring	3	19	positive	important	3	important	not fearful at all	4	not fearful	full protection	4	full/partial protection	trust them	3	trust them	3	17	good
female	27	single	not married	diploma	tertiary	tertiary	cho		no	no	yes	no	no	no	no	clinical staff	4	phc centre	public	primary	primary/secondary	many times	4	very close place	4	know close place	daily to twice a week	4	no queue	4	caring	3	19	positive	important	3	important	not fearful at all	4	not fearful	full protection	4	full/partial protection	trust them	3	trust them	3	17	good
male	45	married	married	HND/degree	tertiary	tertiary	cho		no	no	yes	no	no	no	no	clinical staff	8	pmv	private	primary	primary/secondary	many times	4	very close place	4	know close place	daily to twice a week	4	no queue	4	very caring	4	20	positive	important	3	important	not fearful at all	4	not fearful	full protection	4	full/partial protection	trust them	3	trust them	3	17	good
male	42	married	married	diploma	tertiary	tertiary	health attendant		no	yes	no	no	no	no	no	clinical staff	4	pmv	private	primary	primary/secondary	many times	4	very close place	4	know close place	daily to twice a week	4	no queue	4	caring	3	19	positive	important	3	important	not fearful at all	4	not fearful	full protection	4	full/partial protection	trust them very much	4	trust them	3	18	good
female	37	married	married	diploma	tertiary	tertiary	pharmacy technician		no	no	no	no	yes	no	no	clinical staff	4	private hosp/clinic	private	primary	primary/secondary	many times	4	very close place	4	know close place	daily to twice a week	4	no queue	4	caring	3	19	positive	important	3	important	not fearful at all	4	not fearful	full protection	4	full/partial protection	trust them very much	4	trust them	3	18	good
female	35	married	married	diploma	tertiary	tertiary	health attendant		no	yes	no	no	no	no	no	clinical staff	5	pmv	private	primary	primary/secondary	many times	4	very close place	4	know close place	daily to twice a week	4	no queue	4	very caring	4	20	positive	important	3	important	not fearful at all	4	not fearful	full protection	4	full/partial protection	trust them very much	4	trust them	3	18	good
male	45	married	married	diploma	tertiary	tertiary	health attendant		no	yes	no	no	no	no	no	clinical staff	5	private hosp/clinic	private	primary	primary/secondary	many times	4	very close place	4	know close place	daily to twice a week	4	no queue	4	caring	3	19	positive	important	3	important	not fearful at all	4	not fearful	full protection	4	full/partial protection	trust them very much	4	trust them very much	4	19	good
female	38	married	married	diploma	tertiary	tertiary	non-clinical staff		no	no	no	no	no	no	no	non-clinical staff	5	phc centre	public	primary	primary/secondary	many times	4	very close place	4	know close place	daily to twice a week	4	no queue	4	caring	3	19	positive	important	3	important	not fearful at all	4	not fearful	full protection	4	full/partial protection	trust them very much	4	trust them very much	4	19	good
male	38	married	married	diploma	tertiary	tertiary	pmv		yes	no	no	no	no	no	no	clinical staff	9	pmv	private	primary	primary/secondary	many times	4	close place	3	know close place	do not know	0	no queue	4	very caring	4	15	positive	very important	4	important	not fearful at all	4	not fearful	full protection	4	full/partial protection	trust them very much	4	trust them very much	4	20	good
male	20	single	not married	some secondary	secondary	none/primary/secondary	pmv		yes	no	no	no	no	no	no	clinical staff	0	pmv	private	primary	primary/secondary	many times	4	close place	3	know close place	daily to twice a week	4	no queue	4	very caring	4	19	positive	very important	4	important	very fearful	0	fearful/not sure	full protection	4	full/partial protection	trust them very much	4	trust them very much	4	16	good
female	24	single	not married	completed secondary	secondary	none/primary/secondary	pmv		yes	no	no	no	no	no	no	clinical staff	2	pmv	private	primary	primary/secondary	many times	4	ver far place	1	know far place/no place	daily to twice a week	4	do not know	2	very caring	4	15	positive	very important	4	important	a little fearful	1	fearful/not sure	full protection	4	full/partial protection	trust them very much	4	trust them very much	4	17	good
female	23	single	not married	completed secondary	secondary	none/primary/secondary	pmv		yes	no	no	no	no	no	no	clinical staff	1	pmv	private	primary	primary/secondary	many times	4	very close place	4	know close place	daily to twice a week	4	no queue	4	very caring	4	20	positive	very important	4	important	not fearful at all	4	not fearful	full protection	4	full/partial protection	trust them very much	4	trust them very much	4	20	good
female	25	single	not married	completed secondary	secondary	none/primary/secondary	jchew		no	no	yes	no	no	no	no	clinical staff	1	private hosp/clinic	private	primary	primary/secondary	many times	4	close place	3	know close place	daily to twice a week	4	short queue	3	very caring	4	18	positive	very important	4	important	very fearful	0	fearful/not sure	full protection	4	full/partial protection	trust them very much	4	trust them very much	4	16	good
female	25	single	not married	completed secondary	secondary	none/primary/secondary	jchew		no	no	yes	no	no	no	no	clinical staff	1	private hosp/clinic	private	primary	primary/secondary	many times	4	far place	2	know far place/no place	daily to twice a week	4	no queue	4	very caring	4	18	positive	very important	4	important	a little fearful	1	fearful/not sure	full protection	4	full/partial protection	trust them very much	4	trust them very much	4	17	good
female	22	single	not married	completed secondary	secondary	none/primary/secondary	jchew		no	no	yes	no	no	no	no	clinical staff	0	private hosp/clinic	private	primary	primary/secondary	many times	4	far place	2	know far place/no place	do not know	0	no queue	4	very caring	4	14	positive	very important	4	important	not sure	2	fearful/not sure	full protection	4	full/partial protection	trust them very much	4	trust them very much	4	18	good
female	23	single	not married	completed secondary	secondary	none/primary/secondary	jchew		no	no	yes	no	no	no	no	clinical staff	1	private hosp/clinic	private	primary	primary/secondary	many times	4	very close place	4	know close place	daily to twice a week	4	no queue	4	very caring	4	20	positive	very important	4	important	not fearful at all	4	not fearful	full protection	4	full/partial protection	trust them very much	4	trust them very much	4	20	good
female	38	married	married	diploma	tertiary	tertiary	pmv		yes	no	no	no	no	no	no	clinical staff	10	pmv	private	primary	primary/secondary	many times	4	very close place	4	know close place	daily to twice a week	4	no queue	4	very caring	4	20	positive	very important	4	important	not fearful at all	4	not fearful	full protection	4	full/partial protection	trust them very much	4	trust them very much	4	20	good
female	19	single	not married	some secondary	secondary	none/primary/secondary	pmv		yes	no	no	no	no	no	no	clinical staff	0	pmv	private	primary	primary/secondary	many times	4	very close place	4	know close place	daily to twice a week	4	no queue	4	very caring	4	20	positive	very important	4	important	very fearful	0	fearful/not sure	full protection	4	full/partial protection	trust them very much	4	trust them very much	4	16	good
female	22	single	not married	completed secondary	secondary	none/primary/secondary	pmv		yes	no	no	no	no	no	no	clinical staff	1	pmv	private	primary	primary/secondary	many times	4	ver far place	1	know far place/no place	do not know	0	no queue	4	very caring	4	13	positive	very important	4	important	not fearful at all	4	not fearful	full protection	4	full/partial protection	trust them very much	4	trust them very much	4	20	good
female	29	married	married	HND/degree	tertiary	tertiary	nurse/midwife		no	no	yes	no	no	no	no	clinical staff	4	general hosp	public	secondary	primary/secondary	many times	4	very close place	4	know close place	daily to twice a week	4	no queue	4	very caring	4	20	positive	very important	4	important	not fearful at all	4	not fearful	full protection	4	full/partial protection	trust them very much	4	trust them very much	4	20	good
female	26	single	not married	HND/degree	tertiary	tertiary	nurse/midwife		no	no	yes	no	no	no	no	clinical staff	2	general hosp	public	secondary	primary/secondary	many times	4	very close place	4	know close place	daily to twice a week	4	no queue	4	very caring	4	20	positive	very important	4	important	not fearful at all	4	not fearful	full protection	4	full/partial protection	trust them very much	4	trust them very much	4	20	good
female	29	married	married	HND/degree	tertiary	tertiary	nurse/midwife		no	no	yes	no	no	no	no	clinical staff	6	general hosp	public	secondary	primary/secondary	many times	4	very close place	4	know close place	daily to twice a week	4	short queue	3	very caring	4	19	positive	very important	4	important	not fearful at all	4	not fearful	full protection	4	full/partial protection	trust them very much	4	trust them very much	4	20	good
male	28	single	not married	completed secondary	secondary	none/primary/secondary	jchew		no	no	yes	no	no	no	no	clinical staff	3	general hosp	public	secondary	primary/secondary	many times	4	close place	3	know close place	do not know	0	no queue	4	very caring	4	15	positive	very important	4	important	a little fearful	1	fearful/not sure	full protection	4	full/partial protection	trust them very much	4	trust them very much	4	17	good
female	30	single	not married	HND/degree	tertiary	tertiary	nurse/midwife		no	no	yes	no	no	no	no	clinical staff	7	general hosp	public	secondary	primary/secondary	many times	4	close place	3	know close place	daily to twice a week	4	short queue	3	very caring	4	18	positive	very important	4	important	not fearful at all	4	not fearful	full protection	4	full/partial protection	trust them very much	4	trust them very much	4	20	good
male	51	married	married	completed secondary	secondary	none/primary/secondary	non-clinical staff		no	no	no	no	no	no	no	non-clinical staff	8	general hosp	public	secondary	primary/secondary	many times	4	very close place	4	know close place	daily to twice a week	4	no queue	4	very caring	4	20	positive	very important	4	important	not fearful at all	4	not fearful	full protection	4	full/partial protection	trust them very much	4	trust them very much	4	20	good
male	48	married	married	completed secondary	secondary	none/primary/secondary	non-clinical staff		no	no	no	no	no	no	no	non-clinical staff	5	general hosp	public	secondary	primary/secondary	many times	4	close place	3	know close place	daily to twice a week	4	no queue	4	very caring	4	19	positive	very important	4	important	not fearful at all	4	not fearful	full protection	4	full/partial protection	trust them very much	4	trust them very much	4	20	good
female	36	single	not married	completed secondary	secondary	none/primary/secondary	non-clinical staff		no	no	no	no	no	no	no	non-clinical staff	3	general hosp	public	secondary	primary/secondary	many times	4	far place	2	know far place/no place	daily to twice a week	4	do not know	2	very caring	4	16	positive	very important	4	important	not sure	2	fearful/not sure	full protection	4	full/partial protection	trust them very much	4	trust them	3	17	good
female	30	single	not married	completed secondary	secondary	none/primary/secondary	non-clinical staff		no	no	no	no	no	no	no	non-clinical staff	4	general hosp	public	secondary	primary/secondary	many times	4	very close place	4	know close place	daily to twice a week	4	short queue	3	very caring	4	19	positive	very important	4	important	not fearful	3	not fearful	full protection	4	full/partial protection	trust them very much	4	trust them very much	4	19	good
female	38	married	married	completed secondary	secondary	none/primary/secondary	non-clinical staff		no	no	no	no	no	no	no	non-clinical staff	6	general hosp	public	secondary	primary/secondary	many times	4	very close place	4	know close place	daily to twice a week	4	no queue	4	very caring	4	20	positive	very important	4	important	not fearful	3	not fearful	full protection	4	full/partial protection	trust them very much	4	trust them very much	4	19	good
female	24	single	not married	diploma	tertiary	tertiary	jchew		no	no	yes	no	no	no	no	clinical staff	3	general hosp	public	secondary	primary/secondary	many times	4	close place	3	know close place	do not know	0	do not know	2	very caring	4	13	positive	very important	4	important	not fearful at all	4	not fearful	full protection	4	full/partial protection	trust them very much	4	trust them very much	4	20	good
female	23	single	not married	diploma	tertiary	tertiary	jchew		no	no	yes	no	no	no	no	clinical staff	3	general hosp	public	secondary	primary/secondary	many times	4	very close place	4	know close place	daily to twice a week	4	no queue	4	very caring	4	20	positive	very important	4	important	not fearful	3	not fearful	full protection	4	full/partial protection	trust them very much	4	trust them very much	4	19	good
female	23	single	not married	completed secondary	secondary	none/primary/secondary	jchew		no	no	yes	no	no	no	no	clinical staff	2	general hosp	public	secondary	primary/secondary	many times	4	far place	2	know far place/no place	do not know	0	do not know	2	very caring	4	12	positive	very important	4	important	not fearful at all	4	not fearful	full protection	4	full/partial protection	trust them very much	4	trust them very much	4	20	good
male	25	single	not married	completed secondary	secondary	none/primary/secondary	jchew		no	no	yes	no	no	no	no	clinical staff	3	general hosp	public	secondary	primary/secondary	many times	4	very close place	4	know close place	daily to twice a week	4	no queue	4	very caring	4	20	positive	very important	4	important	not fearful at all	4	not fearful	full protection	4	full/partial protection	trust them very much	4	trust them very much	4	20	good
female	48	married	married	some secondary	secondary	none/primary/secondary	non-clinical staff		no	no	no	no	no	no	no	non-clinical staff	4	general hosp	public	secondary	primary/secondary	many times	4	very close place	4	know close place	daily to twice a week	4	short queue	3	very caring	4	19	positive	very important	4	important	not sure	2	fearful/not sure	full protection	4	full/partial protection	trust them very much	4	trust them very much	4	18	good
female	42	married	married	diploma	tertiary	tertiary	pmv		yes	no	no	no	no	no	no	clinical staff	9	pmv	private	primary	primary/secondary	many times	4	far place	2	know far place/no place	daily to twice a week	4	no queue	4	very caring	4	18	positive	very important	4	important	not fearful at all	4	not fearful	full protection	4	full/partial protection	trust them very much	4	trust them	3	19	good
female	18	single	not married	some secondary	secondary	none/primary/secondary	pmv		yes	no	no	no	no	no	no	clinical staff	0	pmv	private	primary	primary/secondary	many times	4	very close place	4	know close place	do not know	0	do not know	2	not sure	2	12	positive	very important	4	important	a little fearful	1	fearful/not sure	full protection	4	full/partial protection	trust them very much	4	trust them very much	4	17	good
female	22	single	not married	completed secondary	secondary	none/primary/secondary	pmv		yes	no	no	no	no	no	no	clinical staff	2	pmv	private	primary	primary/secondary	many times	4	far place	2	know far place/no place	daily to twice a week	4	short queue	3	very caring	4	17	positive	very important	4	important	very fearful	0	fearful/not sure	full protection	4	full/partial protection	trust them very much	4	trust them very much	4	16	good
female	24	single	not married	completed secondary	secondary	none/primary/secondary	pmv		yes	no	no	no	no	no	no	clinical staff	3	pmv	private	primary	primary/secondary	many times	4	no place	0	know far place/no place	not applicable	0	not applicable	0	not applicable	0	4	negative	not important at all	0	not important/not sure	not fearful at all	4	not fearful	no protection at all	0	no protection/not sure	do not trust them at all	0	do not trust them at all	0	4	poor
female	49	married	married	HND/degree	tertiary	tertiary	chew		no	no	yes	no	no	no	no	clinical staff	19	phc centre	public	primary	primary/secondary	many times	4	close place	3	know close place	daily to twice a week	4	short queue	3	very caring	4	18	positive	very important	4	important	not fearful at all	4	not fearful	full protection	4	full/partial protection	trust them very much	4	trust them very much	4	20	good
female	48	married	married	HND/degree	tertiary	tertiary	chew		no	no	yes	no	no	no	no	clinical staff	20	phc centre	public	primary	primary/secondary	many times	4	very close place	4	know close place	daily to twice a week	4	no queue	4	very caring	4	20	positive	very important	4	important	not fearful at all	4	not fearful	full protection	4	full/partial protection	trust them very much	4	trust them very much	4	20	good
female	29	married	married	diploma	tertiary	tertiary	nurse/midwife		no	no	yes	no	no	no	no	clinical staff	3	phc centre	public	primary	primary/secondary	many times	4	very close place	4	know close place	daily to twice a week	4	do not know	2	very caring	4	18	positive	very important	4	important	a little fearful	1	fearful/not sure	full protection	4	full/partial protection	trust them very much	4	trust them very much	4	17	good
female	49	married	married	completed secondary	secondary	none/primary/secondary	health attendant		no	yes	no	no	no	no	no	clinical staff	16	phc centre	public	primary	primary/secondary	many times	4	very close place	4	know close place	daily to twice a week	4	no queue	4	very caring	4	20	positive	very important	4	important	not fearful at all	4	not fearful	full protection	4	full/partial protection	trust them very much	4	trust them very much	4	20	good
female	40	married	married	completed secondary	secondary	none/primary/secondary	pmv		yes	no	no	no	no	no	no	clinical staff	10	pmv	private	primary	primary/secondary	many times	4	close place	3	know close place	daily to twice a week	4	short queue	3	very caring	4	18	positive	very important	4	important	not fearful at all	4	not fearful	full protection	4	full/partial protection	trust them very much	4	trust them very much	4	20	good
female	21	single	not married	completed secondary	secondary	none/primary/secondary	pmv		yes	no	no	no	no	no	no	clinical staff	2	pmv	private	primary	primary/secondary	many times	4	far place	2	know far place/no place	do not know	0	do not know	2	very caring	4	12	positive	very important	4	important	very fearful	0	fearful/not sure	full protection	4	full/partial protection	trust them very much	4	trust them very much	4	16	good
female	18	single	not married	some secondary	secondary	none/primary/secondary	pmv		yes	no	no	no	no	no	no	clinical staff	0	pmv	private	primary	primary/secondary	many times	4	no place	0	know far place/no place	not applicable	0	not applicable	0	not applicable	0	4	negative	very important	4	important	very fearful	0	fearful/not sure	full protection	4	full/partial protection	trust them very much	4	not sure	2	14	good
male	30	married	married	completed secondary	secondary	none/primary/secondary	pmv		yes	no	no	no	no	no	no	clinical staff	8	pmv	private	primary	primary/secondary	many times	4	far place	2	know far place/no place	daily to twice a week	4	do not know	2	not sure	2	14	positive	very important	4	important	not sure	2	fearful/not sure	full protection	4	full/partial protection	trust them very much	4	trust them	3	17	good
female	20	single	not married	completed secondary	secondary	none/primary/secondary	pmv		yes	no	no	no	no	no	no	clinical staff	1	pmv	private	primary	primary/secondary	many times	4	ver far place	1	know far place/no place	daily to twice a week	4	no queue	4	very caring	4	17	positive	very important	4	important	a little fearful	1	fearful/not sure	full protection	4	full/partial protection	trust them	3	trust them	3	15	good
female	25	single	not married	completed secondary	secondary	none/primary/secondary	pmv		yes	no	no	no	no	no	no	clinical staff	3	pmv	private	primary	primary/secondary	many times	4	very close place	4	know close place	daily to twice a week	4	no queue	4	very caring	4	20	positive	very important	4	important	not fearful at all	4	not fearful	full protection	4	full/partial protection	trust them very much	4	trust them very much	4	20	good
female	33	single	not married	diploma	tertiary	tertiary	pmv		yes	no	no	no	no	no	no	clinical staff	6	pmv	private	primary	primary/secondary	many times	4	close place	3	know close place	daily to twice a week	4	do not know	2	not sure	2	15	positive	very important	4	important	not sure	2	fearful/not sure	full protection	4	full/partial protection	trust them very much	4	trust them	3	17	good
female	19	single	not married	completed secondary	secondary	none/primary/secondary	pmv		yes	no	no	no	no	no	no	clinical staff	0	pmv	private	primary	primary/secondary	many times	4	close place	3	know close place	daily to twice a week	4	no queue	4	very caring	4	19	positive	very important	4	important	a little fearful	1	fearful/not sure	full protection	4	full/partial protection	trust them very much	4	trust them very much	4	17	good
female	58	married	married	diploma	tertiary	tertiary	cho		no	no	yes	no	no	no	no	clinical staff	23	phc centre	public	primary	primary/secondary	many times	4	very close place	4	know close place	daily to twice a week	4	no queue	4	very caring	4	20	positive	very important	4	important	not fearful at all	4	not fearful	full protection	4	full/partial protection	trust them very much	4	trust them very much	4	20	good
female	49	married	married	diploma	tertiary	tertiary	chew		no	no	yes	no	no	no	no	clinical staff	20	phc centre	public	primary	primary/secondary	many times	4	close place	3	know close place	do not know	0	no queue	4	caring	3	14	positive	important	3	important	not fearful at all	4	not fearful	full protection	4	full/partial protection	trust them very much	4	trust them very much	4	19	good
female	34	married	married	diploma	tertiary	tertiary	jchew		no	no	yes	no	no	no	no	clinical staff	1	phc centre	public	primary	primary/secondary	many times	4	very close place	4	know close place	daily to twice a week	4	no queue	4	very caring	4	20	positive	very important	4	important	not fearful at all	4	not fearful	full protection	4	full/partial protection	trust them very much	4	trust them very much	4	20	good
male	46	married	married	completed secondary	secondary	none/primary/secondary	pmv		yes	no	no	no	no	no	no	clinical staff	10	pmv	private	primary	primary/secondary	many times	4	no place	0	know far place/no place	not applicable	0	not applicable	0	not applicable	0	4	negative	not important at all	0	not important/not sure	not fearful at all	4	not fearful	no protection	1	no protection/not sure	do not trust them	1	do not trust them	1	7	poor
female	35	single	not married	completed secondary	secondary	none/primary/secondary	pmv		yes	no	no	no	no	no	no	clinical staff	3	pmv	private	primary	primary/secondary	many times	4	far place	2	know far place/no place	do not know	0	do not know	2	not sure	2	10	positive	not sure	2	not important/not sure	not sure	2	fearful/not sure	not sure	2	no protection/not sure	do not trust them	1	do not trust them	1	8	poor
female	56	married	married	completed secondary	secondary	none/primary/secondary	health attendant		no	yes	no	no	no	no	no	clinical staff	40	private hosp/clinic	private	primary	primary/secondary	many times	4	close place	3	know close place	daily to twice a week	4	no queue	4	very caring	4	19	positive	very important	4	important	a little fearful	1	fearful/not sure	not sure	2	no protection/not sure	trust them	3	trust them very much	4	14	good
female	28	single	not married	completed secondary	secondary	none/primary/secondary	health attendant		no	yes	no	no	no	no	no	clinical staff	2	private hosp/clinic	private	primary	primary/secondary	many times	4	close place	3	know close place	daily to twice a week	4	no queue	4	very caring	4	19	positive	very important	4	important	not fearful	3	not fearful	not sure	2	no protection/not sure	trust them very much	4	trust them very much	4	17	good
female	16	single	not married	some secondary	secondary	none/primary/secondary	health attendant		no	yes	no	no	no	no	no	clinical staff	0	private hosp/clinic	private	primary	primary/secondary	many times	4	close place	3	know close place	do not know	0	do not know	2	caring	3	12	positive	very important	4	important	very fearful	0	fearful/not sure	not sure	2	no protection/not sure	trust them	3	trust them	3	12	good
female	38	married	married	diploma	tertiary	tertiary	nurse/midwife		no	no	yes	no	no	no	no	clinical staff	15	private hosp/clinic	private	primary	primary/secondary	many times	4	close place	3	know close place	daily to twice a week	4	no queue	4	very caring	4	19	positive	very important	4	important	not fearful at all	4	not fearful	not sure	2	no protection/not sure	trust them very much	4	trust them very much	4	18	good
male	77	married	married	masters & above	tertiary	tertiary	resident doctor		no	no	no	no	no	yes	no	clinical staff	50	private hosp/clinic	private	primary	primary/secondary	many times	4	close place	3	know close place	daily to twice a week	4	do not know	2	caring	3	16	positive	very important	4	important	not fearful at all	4	not fearful	not sure	2	no protection/not sure	trust them very much	4	trust them very much	4	18	good
female	38	married	married	completed secondary	secondary	none/primary/secondary	nurse/midwife		no	no	yes	no	no	no	no	clinical staff	16	private hosp/clinic	private	primary	primary/secondary	many times	4	close place	3	know close place	daily to twice a week	4	no queue	4	very caring	4	19	positive	very important	4	important	not fearful at all	4	not fearful	not sure	2	no protection/not sure	trust them very much	4	trust them very much	4	18	good
female	51	married	married	completed primary	primary	none/primary/secondary	nurse/midwife		no	no	yes	no	no	no	no	clinical staff	35	private hosp/clinic	private	primary	primary/secondary	many times	4	close place	3	know close place	daily to twice a week	4	no queue	4	very caring	4	19	positive	very important	4	important	a little fearful	1	fearful/not sure	not sure	2	no protection/not sure	trust them	3	trust them very much	4	14	good
female	50	widowed	not married	completed primary	primary	none/primary/secondary	non-clinical staff		no	no	no	no	no	no	no	non-clinical staff	22	phc centre	public	primary	primary/secondary	many times	4	very close place	4	know close place	daily to twice a week	4	no queue	4	very caring	4	20	positive	very important	4	important	not fearful at all	4	not fearful	not sure	2	no protection/not sure	trust them very much	4	trust them very much	4	18	good
female	60	married	married	completed primary	primary	none/primary/secondary	non-clinical staff		no	no	no	no	no	no	no	non-clinical staff	30	phc centre	public	primary	primary/secondary	many times	4	close place	3	know close place	daily to twice a week	4	no queue	4	very caring	4	19	positive	very important	4	important	not fearful	3	not fearful	not sure	2	no protection/not sure	trust them	3	trust them very much	4	16	good
female	65	married	married	completed primary	primary	none/primary/secondary	non-clinical staff		no	no	no	no	no	no	no	non-clinical staff	20	phc centre	public	primary	primary/secondary	many times	4	very close place	4	know close place	daily to twice a week	4	no queue	4	very caring	4	20	positive	very important	4	important	not fearful at all	4	not fearful	not sure	2	no protection/not sure	trust them very much	4	trust them very much	4	18	good
female	45	married	married	diploma	tertiary	tertiary	chew		no	no	yes	no	no	no	no	clinical staff	12	private pharm	private	primary	primary/secondary	many times	4	very close place	4	know close place	daily to twice a week	4	no queue	4	very caring	4	20	positive	very important	4	important	not fearful at all	4	not fearful	not sure	2	no protection/not sure	trust them very much	4	trust them very much	4	18	good
female	32	married	married	completed secondary	secondary	none/primary/secondary	health attendant		no	yes	no	no	no	no	no	clinical staff	6	phc centre	public	primary	primary/secondary	many times	4	close place	3	know close place	daily to twice a week	4	no queue	4	very caring	4	19	positive	very important	4	important	not fearful at all	4	not fearful	not sure	2	no protection/not sure	trust them very much	4	trust them very much	4	18	good
female	41	married	married	completed primary	primary	none/primary/secondary	non-clinical staff		no	no	no	no	no	no	no	non-clinical staff	0	phc centre	public	primary	primary/secondary	many times	4	very close place	4	know close place	daily to twice a week	4	no queue	4	very caring	4	20	positive	very important	4	important	not fearful at all	4	not fearful	not sure	2	no protection/not sure	trust them	3	trust them very much	4	17	good
female	25	single	not married	HND/degree	tertiary	tertiary	other	Dental therapist	no	no	no	no	no	no	yes	clinical staff	1	aefutha	public	tertiary	tertiary	many times	4	ver far place	1	know far place/no place	do not know	0	do not know	2	not sure	2	9	negative	not sure	2	not important/not sure	not sure	2	fearful/not sure	partial protection	3	full/partial protection	do not trust them	1	do not trust them	1	9	poor
female	28	single	not married	HND/degree	tertiary	tertiary	other	Dental therapist	no	no	no	no	no	no	yes	clinical staff	1	aefutha	public	tertiary	tertiary	many times	4	very close place	4	know close place	do not know	0	do not know	2	not sure	2	12	positive	not sure	2	not important/not sure	a little fearful	1	fearful/not sure	no protection	1	no protection/not sure	not sure	2	do not trust them at all	0	6	poor
male	30	single	not married	diploma	tertiary	tertiary	other	Dental therapist	no	no	no	no	no	no	yes	clinical staff	1	aefutha	public	tertiary	tertiary	many times	4	very close place	4	know close place	do not know	0	do not know	2	very caring	4	14	positive	important	3	important	a little fearful	1	fearful/not sure	partial protection	3	full/partial protection	trust them very much	4	do not trust them at all	0	11	good
female	53	married	married	diploma	tertiary	tertiary	non-clinical staff		no	no	no	no	no	no	no	non-clinical staff	14	aefutha	public	tertiary	tertiary	many times	4	no place	0	know far place/no place	not applicable	0	not applicable	0	not applicable	0	4	negative	not important at all	0	not important/not sure	very fearful	0	fearful/not sure	not sure	2	no protection/not sure	do not trust them at all	0	do not trust them at all	0	2	poor
male	35	married	married	HND/degree	tertiary	tertiary	non-clinical staff		no	no	no	no	no	no	no	non-clinical staff	3	aefutha	public	tertiary	tertiary	many times	4	very close place	4	know close place	daily to twice a week	4	do not know	2	not sure	2	16	positive	not important	1	not important/not sure	not fearful at all	4	not fearful	not sure	2	no protection/not sure	trust them	3	do not trust them	1	11	good
male	40	single	not married	HND/degree	tertiary	tertiary	med lab scientist		no	no	no	yes	no	no	no	clinical staff	1	aefutha	public	tertiary	tertiary	many times	4	close place	3	know close place	no fixed time	1	do not know	2	not sure	2	12	positive	not important at all	0	not important/not sure	very fearful	0	fearful/not sure	not sure	2	no protection/not sure	do not trust them	1	do not trust them at all	0	3	poor
male	29	single	not married	completed secondary	secondary	none/primary/secondary	pmv		yes	no	no	no	no	no	no	clinical staff	5	pmv	private	primary	primary/secondary	many times	4	no place	0	know far place/no place	not applicable	0	not applicable	0	not applicable	0	4	negative	not important at all	0	not important/not sure	not sure	2	fearful/not sure	not sure	2	no protection/not sure	trust them very much	4	trust them very much	4	12	good
female	28	single	not married	diploma	tertiary	tertiary	non-clinical staff		no	no	no	no	no	no	no	non-clinical staff	3	aefutha	public	tertiary	tertiary	many times	4	very close place	4	know close place	do not know	0	short queue	3	caring	3	14	positive	important	3	important	a little fearful	1	fearful/not sure	partial protection	3	full/partial protection	trust them	3	trust them	3	13	good
female	43	married	married	completed secondary	secondary	none/primary/secondary	non-clinical staff		no	no	no	no	no	no	no	non-clinical staff	6	aefutha	public	tertiary	tertiary	many times	4	very close place	4	know close place	daily to twice a week	4	short queue	3	caring	3	18	positive	important	3	important	not fearful	3	not fearful	partial protection	3	full/partial protection	trust them	3	trust them	3	15	good
female	42	married	married	HND/degree	tertiary	tertiary	nurse/midwife		no	no	yes	no	no	no	no	clinical staff	7	aefutha	public	tertiary	tertiary	many times	4	very close place	4	know close place	no fixed time	1	no queue	4	caring	3	16	positive	important	3	important	a little fearful	1	fearful/not sure	partial protection	3	full/partial protection	do not trust them	1	do not trust them	1	9	poor
female	47	married	married	diploma	tertiary	tertiary	medical officer		no	no	no	no	no	yes	no	clinical staff	9	aefutha	public	tertiary	tertiary	many times	4	very close place	4	know close place	do not know	0	do not know	2	not sure	2	12	positive	not sure	2	not important/not sure	very fearful	0	fearful/not sure	no protection	1	no protection/not sure	not sure	2	not sure	2	7	poor
female	20	single	not married	HND/degree	tertiary	tertiary	nurse/midwife		no	no	yes	no	no	no	no	clinical staff	1	aefutha	public	tertiary	tertiary	many times	4	no place	0	know far place/no place	not applicable	0	not applicable	0	not applicable	0	4	negative	not sure	2	not important/not sure	very fearful	0	fearful/not sure	partial protection	3	full/partial protection	not sure	2	do not trust them	1	8	poor
male	27	single	not married	completed secondary	secondary	none/primary/secondary	pmv		yes	no	no	no	no	no	no	clinical staff	4	pmv	private	primary	primary/secondary	many times	4	very close place	4	know close place	do not know	0	do not know	2	not sure	2	12	positive	important	3	important	not fearful at all	4	not fearful	partial protection	3	full/partial protection	not sure	2	not sure	2	14	good
male	30	married	married	HND/degree	tertiary	tertiary	pmv		yes	no	no	no	no	no	no	clinical staff	8	pmv	private	primary	primary/secondary	many times	4	very close place	4	know close place	do not know	0	do not know	2	not sure	2	12	positive	important	3	important	a little fearful	1	fearful/not sure	partial protection	3	full/partial protection	trust them	3	trust them	3	13	good
female	24	single	not married	completed secondary	secondary	none/primary/secondary	pmv		yes	no	no	no	no	no	no	clinical staff	0	pmv	private	primary	primary/secondary	many times	4	very close place	4	know close place	do not know	0	do not know	2	not sure	2	12	positive	very important	4	important	not sure	2	fearful/not sure	not sure	2	no protection/not sure	trust them	3	trust them very much	4	15	good
female	20	married	married	completed secondary	secondary	none/primary/secondary	pmv		yes	no	no	no	no	no	no	clinical staff	0	pmv	private	primary	primary/secondary	many times	4	no place	0	know far place/no place	not applicable	0	not applicable	0	not applicable	0	4	negative	important	3	important	very fearful	0	fearful/not sure	no protection	1	no protection/not sure	do not trust them	1	do not trust them	1	6	poor
male	25	single	not married	completed secondary	secondary	none/primary/secondary	pmv		yes	no	no	no	no	no	no	clinical staff	10	pmv	private	primary	primary/secondary	many times	4	very close place	4	know close place	do not know	0	do not know	2	not sure	2	12	positive	not important	1	not important/not sure	very fearful	0	fearful/not sure	not sure	2	no protection/not sure	trust them	3	trust them	3	9	poor
male	50	married	married	completed primary	primary	none/primary/secondary	non-clinical staff		no	no	no	no	no	no	no	non-clinical staff	6	aefutha	public	tertiary	tertiary	many times	4	very close place	4	know close place	do not know	0	do not know	2	not sure	2	12	positive	not sure	2	not important/not sure	not sure	2	fearful/not sure	partial protection	3	full/partial protection	do not trust them	1	do not trust them	1	9	poor
male	44	married	married	completed primary	primary	none/primary/secondary	non-clinical staff		no	no	no	no	no	no	no	non-clinical staff	2	aefutha	public	tertiary	tertiary	few times/once	3	no place	0	know far place/no place	not applicable	0	not applicable	0	not applicable	0	3	negative	important	3	important	not fearful at all	4	not fearful	partial protection	3	full/partial protection	trust them	3	trust them	3	16	good
male	32	single	not married	completed secondary	secondary	none/primary/secondary	non-clinical staff		no	no	no	no	no	no	no	non-clinical staff	2	aefutha	public	tertiary	tertiary	many times	4	very close place	4	know close place	do not know	0	do not know	2	not sure	2	12	positive	very important	4	important	not fearful	3	not fearful	not sure	2	no protection/not sure	trust them very much	4	trust them very much	4	17	good
female	56	married	married	diploma	tertiary	tertiary	cho		no	no	yes	no	no	no	no	clinical staff	16	aefutha	public	tertiary	tertiary	many times	4	very close place	4	know close place	do not know	0	do not know	2	not sure	2	12	positive	very important	4	important	very fearful	0	fearful/not sure	partial protection	3	full/partial protection	trust them very much	4	trust them very much	4	15	good
female	40	married	married	diploma	tertiary	tertiary	health attendant		no	yes	no	no	no	no	no	clinical staff	3	aefutha	public	tertiary	tertiary	many times	4	no place	0	know far place/no place	not applicable	0	not applicable	0	not applicable	0	4	negative	important	3	important	very fearful	0	fearful/not sure	partial protection	3	full/partial protection	do not trust them	1	do not trust them	1	8	poor
female	40	single	not married	HND/degree	tertiary	tertiary	nurse/midwife		no	no	yes	no	no	no	no	clinical staff	13	aefutha	public	tertiary	tertiary	many times	4	very close place	4	know close place	no fixed time	1	no queue	4	not sure	2	15	positive	very important	4	important	very fearful	0	fearful/not sure	partial protection	3	full/partial protection	trust them	3	do not trust them	1	11	good
female	50	married	married	completed secondary	secondary	none/primary/secondary	non-clinical staff		no	no	no	no	no	no	no	non-clinical staff	22	aefutha	public	tertiary	tertiary	many times	4	very close place	4	know close place	do not know	0	do not know	2	not sure	2	12	positive	important	3	important	very fearful	0	fearful/not sure	partial protection	3	full/partial protection	trust them	3	trust them	3	12	good
female	34	married	married	HND/degree	tertiary	tertiary	nurse/midwife		no	no	yes	no	no	no	no	clinical staff	12	aefutha	public	tertiary	tertiary	many times	4	very close place	4	know close place	do not know	0	do not know	2	not sure	2	12	positive	important	3	important	very fearful	0	fearful/not sure	not sure	2	no protection/not sure	trust them	3	do not trust them	1	9	poor
male	38	married	married	HND/degree	tertiary	tertiary	medical officer		no	no	no	no	no	yes	no	clinical staff	9	aefutha	public	tertiary	tertiary	many times	4	very close place	4	know close place	do not know	0	do not know	2	not sure	2	12	positive	not important	1	not important/not sure	very fearful	0	fearful/not sure	no protection	1	no protection/not sure	do not trust them	1	do not trust them at all	0	3	poor
male	34	married	married	HND/degree	tertiary	tertiary	house officer		no	no	no	no	no	yes	no	clinical staff	9	aefutha	public	tertiary	tertiary	many times	4	very close place	4	know close place	do not know	0	do not know	2	not sure	2	12	positive	not important	1	not important/not sure	very fearful	0	fearful/not sure	no protection at all	0	no protection/not sure	trust them	3	do not trust them	1	5	poor
male	41	married	married	HND/degree	tertiary	tertiary	specialist doctor		no	no	no	no	no	yes	no	clinical staff	16	aefutha	public	tertiary	tertiary	many times	4	very close place	4	know close place	do not know	0	do not know	2	not sure	2	12	positive	not important	1	not important/not sure	very fearful	0	fearful/not sure	no protection	1	no protection/not sure	do not trust them	1	do not trust them	1	4	poor
male	35	married	married	HND/degree	tertiary	tertiary	house officer		no	no	no	no	no	yes	no	clinical staff	6	aefutha	public	tertiary	tertiary	many times	4	very close place	4	know close place	do not know	0	do not know	2	not sure	2	12	positive	not important	1	not important/not sure	not fearful	3	not fearful	not sure	2	no protection/not sure	do not trust them	1	do not trust them	1	8	poor
female	40	married	married	HND/degree	tertiary	tertiary	nurse/midwife		no	no	yes	no	no	no	no	clinical staff	18	aefutha	public	tertiary	tertiary	many times	4	very close place	4	know close place	do not know	0	do not know	2	not sure	2	12	positive	important	3	important	very fearful	0	fearful/not sure	partial protection	3	full/partial protection	trust them very much	4	not sure	2	12	good
female	51	married	married	diploma	tertiary	tertiary	nurse/midwife		no	no	yes	no	no	no	no	clinical staff	21	aefutha	public	tertiary	tertiary	many times	4	very close place	4	know close place	once a week	3	no queue	4	very caring	4	19	positive	not sure	2	not important/not sure	very fearful	0	fearful/not sure	partial protection	3	full/partial protection	trust them	3	not sure	2	10	good
female	40	married	married	HND/degree	tertiary	tertiary	resident doctor		no	no	no	no	no	yes	no	clinical staff	15	aefutha	public	tertiary	tertiary	many times	4	very close place	4	know close place	no fixed time	1	do not know	2	not sure	2	13	positive	important	3	important	not fearful	3	not fearful	not sure	2	no protection/not sure	do not trust them	1	do not trust them	1	10	good
female	26	single	not married	HND/degree	tertiary	tertiary	health attendant		no	yes	no	no	no	no	no	clinical staff	4	aefutha	public	tertiary	tertiary	many times	4	close place	3	know close place	do not know	0	do not know	2	not sure	2	11	positive	important	3	important	very fearful	0	fearful/not sure	partial protection	3	full/partial protection	trust them	3	trust them	3	12	good
female	33	married	married	HND/degree	tertiary	tertiary	other	Dental therapist	no	no	no	no	no	no	yes	clinical staff	5	aefutha	public	tertiary	tertiary	many times	4	very close place	4	know close place	do not know	0	short queue	3	very caring	4	15	positive	important	3	important	a little fearful	1	fearful/not sure	full protection	4	full/partial protection	trust them	3	do not trust them	1	12	good
female	27	single	not married	HND/degree	tertiary	tertiary	other	Dental therapist	no	no	no	no	no	no	yes	clinical staff	1	aefutha	public	tertiary	tertiary	many times	4	no place	0	know far place/no place	not applicable	0	not applicable	0	not applicable	0	4	negative	not sure	2	not important/not sure	very fearful	0	fearful/not sure	not sure	2	no protection/not sure	not sure	2	not sure	2	8	poor
female	38	married	married	HND/degree	tertiary	tertiary	other	Dental therapist	no	no	no	no	no	no	yes	clinical staff	11	aefutha	public	tertiary	tertiary	many times	4	very close place	4	know close place	do not know	0	do not know	2	caring	3	13	positive	not sure	2	not important/not sure	very fearful	0	fearful/not sure	no protection	1	no protection/not sure	not sure	2	do not trust them at all	0	5	poor
female	45	married	married	diploma	tertiary	tertiary	non-clinical staff		no	no	no	no	no	no	no	non-clinical staff	22	aefutha	public	tertiary	tertiary	many times	4	no place	0	know far place/no place	not applicable	0	not applicable	0	not applicable	0	4	negative	important	3	important	very fearful	0	fearful/not sure	partial protection	3	full/partial protection	do not trust them	1	do not trust them	1	8	poor
male	22	single	not married	completed secondary	secondary	none/primary/secondary	pmv		yes	no	no	no	no	no	no	clinical staff	5	private pharm	private	primary	primary/secondary	many times	4	very close place	4	know close place	do not know	0	do not know	2	not caring at all	0	10	positive	not sure	2	not important/not sure	very fearful	0	fearful/not sure	partial protection	3	full/partial protection	trust them	3	trust them very much	4	12	good
male	19	single	not married	completed secondary	secondary	none/primary/secondary	non-clinical staff		no	no	no	no	no	no	no	non-clinical staff	0	aefutha	public	tertiary	tertiary	few times/once	3	very close place	4	know close place	daily to twice a week	4	do not know	2	not sure	2	15	positive	not sure	2	not important/not sure	not sure	2	fearful/not sure	not sure	2	no protection/not sure	trust them	3	do not trust them	1	10	good
female	35	married	married	completed primary	primary	none/primary/secondary	non-clinical staff		no	no	no	no	no	no	no	non-clinical staff	2	aefutha	public	tertiary	tertiary	many times	4	very close place	4	know close place	do not know	0	do not know	2	not sure	2	12	positive	very important	4	important	not fearful at all	4	not fearful	partial protection	3	full/partial protection	trust them	3	trust them very much	4	18	good
male	35	single	not married	HND/degree	tertiary	tertiary	house officer		no	no	no	no	no	yes	no	clinical staff	10	aefutha	public	tertiary	tertiary	many times	4	very close place	4	know close place	do not know	0	do not know	2	not sure	2	12	positive	not important at all	0	not important/not sure	very fearful	0	fearful/not sure	no protection at all	0	no protection/not sure	not sure	2	not sure	2	4	poor
female	40	married	married	HND/degree	tertiary	tertiary	nurse/midwife		no	no	yes	no	no	no	no	clinical staff	15	aefutha	public	tertiary	tertiary	many times	4	very close place	4	know close place	daily to twice a week	4	short queue	3	very caring	4	19	positive	important	3	important	not fearful	3	not fearful	partial protection	3	full/partial protection	trust them very much	4	trust them very much	4	17	good
female	50	married	married	completed secondary	secondary	none/primary/secondary	pmv		yes	no	no	no	no	no	no	clinical staff	20	aefutha	public	tertiary	tertiary	many times	4	very close place	4	know close place	do not know	0	do not know	2	not sure	2	12	positive	important	3	important	not sure	2	fearful/not sure	partial protection	3	full/partial protection	do not trust them at all	0	do not trust them at all	0	8	poor
male	43	married	married	completed secondary	secondary	none/primary/secondary	pmv		yes	no	no	no	no	no	no	clinical staff	9	aefutha	public	tertiary	tertiary	many times	4	very close place	4	know close place	do not know	0	do not know	2	not sure	2	12	positive	not important	1	not important/not sure	a little fearful	1	fearful/not sure	no protection	1	no protection/not sure	do not trust them	1	do not trust them	1	5	poor
male	35	married	married	HND/degree	tertiary	tertiary	non-clinical staff		no	no	no	no	no	no	no	non-clinical staff	7	aefutha	public	tertiary	tertiary	many times	4	very close place	4	know close place	daily to twice a week	4	do not know	2	caring	3	17	positive	not important	1	not important/not sure	not fearful	3	not fearful	no protection	1	no protection/not sure	trust them	3	do not trust them at all	0	8	poor
male	41	married	married	HND/degree	tertiary	tertiary	non-clinical staff		no	no	no	no	no	no	no	non-clinical staff	9	aefutha	public	tertiary	tertiary	many times	4	very close place	4	know close place	daily to twice a week	4	no queue	4	very caring	4	20	positive	not important	1	not important/not sure	not sure	2	fearful/not sure	not sure	2	no protection/not sure	trust them	3	do not trust them	1	9	poor
male	35	married	married	HND/degree	tertiary	tertiary	non-clinical staff		no	no	no	no	no	no	no	non-clinical staff	7	aefutha	public	tertiary	tertiary	many times	4	very close place	4	know close place	daily to twice a week	4	no queue	4	very caring	4	20	positive	not important	1	not important/not sure	a little fearful	1	fearful/not sure	no protection	1	no protection/not sure	trust them very much	4	do not trust them	1	8	poor
female	43	married	married	masters & above	tertiary	tertiary	medical officer		no	no	no	no	no	yes	no	clinical staff	9	aefutha	public	tertiary	tertiary	many times	4	close place	3	know close place	daily to twice a week	4	no queue	4	caring	3	18	positive	very important	4	important	not fearful at all	4	not fearful	full protection	4	full/partial protection	trust them very much	4	trust them	3	19	good
female	50	married	married	HND/degree	tertiary	tertiary	nurse/midwife		no	no	yes	no	no	no	no	clinical staff	26	aefutha	public	tertiary	tertiary	many times	4	very close place	4	know close place	daily to twice a week	4	no queue	4	very caring	4	20	positive	very important	4	important	very fearful	0	fearful/not sure	full protection	4	full/partial protection	trust them very much	4	not sure	2	14	good
female	56	married	married	HND/degree	tertiary	tertiary	nurse/midwife		no	no	yes	no	no	no	no	clinical staff	30	aefutha	public	tertiary	tertiary	many times	4	very close place	4	know close place	do not know	0	do not know	2	not sure	2	12	positive	very important	4	important	not fearful	3	not fearful	partial protection	3	full/partial protection	trust them	3	do not trust them	1	14	good
female	47	married	married	HND/degree	tertiary	tertiary	nurse/midwife		no	no	yes	no	no	no	no	clinical staff	19	aefutha	public	tertiary	tertiary	many times	4	very close place	4	know close place	do not know	0	do not know	2	not sure	2	12	positive	not important	1	not important/not sure	a little fearful	1	fearful/not sure	no protection	1	no protection/not sure	trust them	3	trust them	3	9	poor
female	56	married	married	HND/degree	tertiary	tertiary	nurse/midwife		no	no	yes	no	no	no	no	clinical staff	25	aefutha	public	tertiary	tertiary	many times	4	very close place	4	know close place	daily to twice a week	4	do not know	2	very caring	4	18	positive	not sure	2	not important/not sure	a little fearful	1	fearful/not sure	not sure	2	no protection/not sure	trust them	3	trust them	3	11	good
female	28	single	not married	HND/degree	tertiary	tertiary	other	Dental therapist	no	no	no	no	no	no	yes	clinical staff	1	aefutha	public	tertiary	tertiary	many times	4	close place	3	know close place	daily to twice a week	4	no queue	4	caring	3	18	positive	not sure	2	not important/not sure	a little fearful	1	fearful/not sure	not sure	2	no protection/not sure	not sure	2	do not trust them	1	8	poor
female	27	single	not married	HND/degree	tertiary	tertiary	other	Dental therapist	no	no	no	no	no	no	yes	clinical staff	1	aefutha	public	tertiary	tertiary	many times	4	very close place	4	know close place	do not know	0	no queue	4	very caring	4	16	positive	very important	4	important	very fearful	0	fearful/not sure	not sure	2	no protection/not sure	not sure	2	not sure	2	10	good
male	35	married	married	masters & above	tertiary	tertiary	other	Dental therapist	no	no	no	no	no	no	yes	clinical staff	11	aefutha	public	tertiary	tertiary	few times/once	3	close place	3	know close place	do not know	0	do not know	2	not sure	2	10	positive	important	3	important	very fearful	0	fearful/not sure	partial protection	3	full/partial protection	trust them	3	do not trust them at all	0	9	poor
male	36	married	married	HND/degree	tertiary	tertiary	med lab technician		no	no	no	yes	no	no	no	clinical staff	8	aefutha	public	tertiary	tertiary	many times	4	very close place	4	know close place	daily to twice a week	4	short queue	3	not sure	2	17	positive	important	3	important	not fearful at all	4	not fearful	full protection	4	full/partial protection	trust them very much	4	trust them very much	4	19	good
female	44	married	married	HND/degree	tertiary	tertiary	med lab technician		no	no	no	yes	no	no	no	clinical staff	9	aefutha	public	tertiary	tertiary	many times	4	very close place	4	know close place	daily to twice a week	4	do not know	2	not sure	2	16	positive	important	3	important	not fearful	3	not fearful	full protection	4	full/partial protection	trust them very much	4	do not trust them	1	15	good
female	53	married	married	completed secondary	secondary	none/primary/secondary	non-clinical staff		no	no	no	no	no	no	no	non-clinical staff	15	aefutha	public	tertiary	tertiary	many times	4	very close place	4	know close place	daily to twice a week	4	no queue	4	caring	3	19	positive	not sure	2	not important/not sure	very fearful	0	fearful/not sure	not sure	2	no protection/not sure	trust them very much	4	trust them very much	4	12	good
female	30	single	not married	HND/degree	tertiary	tertiary	other	Dental therapist	no	no	no	no	no	no	yes	clinical staff	5	aefutha	public	tertiary	tertiary	many times	4	very close place	4	know close place	daily to twice a week	4	short queue	3	caring	3	18	positive	not sure	2	not important/not sure	a little fearful	1	fearful/not sure	not sure	2	no protection/not sure	not sure	2	not sure	2	9	poor
female	26	single	not married	HND/degree	tertiary	tertiary	other	Dental therapist	no	no	no	no	no	no	yes	clinical staff	2	general hosp	public	secondary	primary/secondary	many times	4	ver far place	1	know far place/no place	no fixed time	1	do not know	2	not sure	2	10	positive	not important	1	not important/not sure	very fearful	0	fearful/not sure	not sure	2	no protection/not sure	do not trust them	1	do not trust them at all	0	4	poor
female	25	single	not married	HND/degree	tertiary	tertiary	other	Dental therapist	no	no	no	no	no	no	yes	clinical staff	1	aefutha	public	tertiary	tertiary	many times	4	far place	2	know far place/no place	once in two/four weeks	2	do not know	2	not sure	2	12	positive	not sure	2	not important/not sure	very fearful	0	fearful/not sure	partial protection	3	full/partial protection	do not trust them at all	0	do not trust them at all	0	5	poor
female	32	married	married	HND/degree	tertiary	tertiary	non-clinical staff		no	no	no	no	no	no	no	non-clinical staff	9	aefutha	public	tertiary	tertiary	few times/once	3	very close place	4	know close place	do not know	0	do not know	2	very caring	4	13	positive	important	3	important	very fearful	0	fearful/not sure	no protection	1	no protection/not sure	trust them	3	trust them	3	10	good
female	40	married	married	HND/degree	tertiary	tertiary	non-clinical staff		no	no	no	no	no	no	no	non-clinical staff	9	aefutha	public	tertiary	tertiary	many times	4	very close place	4	know close place	do not know	0	do not know	2	not sure	2	12	positive	not sure	2	not important/not sure	very fearful	0	fearful/not sure	not sure	2	no protection/not sure	trust them	3	not sure	2	9	poor
male	42	married	married	HND/degree	tertiary	tertiary	non-clinical staff		no	no	no	no	no	no	no	non-clinical staff	9	aefutha	public	tertiary	tertiary	few times/once	3	very close place	4	know close place	daily to twice a week	4	do not know	2	caring	3	16	positive	not important	1	not important/not sure	very fearful	0	fearful/not sure	no protection	1	no protection/not sure	trust them very much	4	do not trust them at all	0	6	poor
male	45	married	married	masters & above	tertiary	tertiary	pharmacist		no	no	no	no	yes	no	no	clinical staff	12	aefutha	public	tertiary	tertiary	many times	4	very close place	4	know close place	daily to twice a week	4	do not know	2	caring	3	17	positive	not important	1	not important/not sure	not sure	2	fearful/not sure	no protection	1	no protection/not sure	trust them	3	trust them very much	4	11	good
female	33	married	married	HND/degree	tertiary	tertiary	non-clinical staff		no	no	no	no	no	no	no	non-clinical staff	9	aefutha	public	tertiary	tertiary	many times	4	very close place	4	know close place	once a week	3	short queue	3	caring	3	17	positive	important	3	important	not fearful	3	not fearful	partial protection	3	full/partial protection	trust them very much	4	trust them very much	4	17	good
female	40	married	married	HND/degree	tertiary	tertiary	non-clinical staff		no	no	no	no	no	no	no	non-clinical staff	9	aefutha	public	tertiary	tertiary	many times	4	very close place	4	know close place	once in two/four weeks	2	short queue	3	caring	3	16	positive	not sure	2	not important/not sure	not fearful	3	not fearful	partial protection	3	full/partial protection	trust them	3	do not trust them at all	0	11	good
male	41	married	married	HND/degree	tertiary	tertiary	non-clinical staff		no	no	no	no	no	no	no	non-clinical staff	5	aefutha	public	tertiary	tertiary	many times	4	very close place	4	know close place	do not know	0	do not know	2	not sure	2	12	positive	important	3	important	very fearful	0	fearful/not sure	partial protection	3	full/partial protection	not sure	2	not sure	2	10	good
female	37	married	married	HND/degree	tertiary	tertiary	house officer		no	no	no	no	no	yes	no	clinical staff	9	aefutha	public	tertiary	tertiary	many times	4	very close place	4	know close place	daily to twice a week	4	no queue	4	very caring	4	20	positive	very important	4	important	very fearful	0	fearful/not sure	partial protection	3	full/partial protection	trust them	3	not sure	2	12	good
female	43	married	married	completed secondary	secondary	none/primary/secondary	health attendant		no	yes	no	no	no	no	no	clinical staff	20	aefutha	public	tertiary	tertiary	many times	4	very close place	4	know close place	do not know	0	do not know	2	not sure	2	12	positive	important	3	important	not sure	2	fearful/not sure	not sure	2	no protection/not sure	trust them	3	trust them	3	13	good
male	59	married	married	diploma	tertiary	tertiary	medical officer		no	no	no	no	no	yes	no	clinical staff	17	private hosp/clinic	private	primary	primary/secondary	many times	4	far place	2	know far place/no place	do not know	0	do not know	2	not sure	2	10	positive	not important at all	0	not important/not sure	not fearful at all	4	not fearful	no protection at all	0	no protection/not sure	not sure	2	not sure	2	8	poor
female	51	married	married	diploma	tertiary	tertiary	cho		no	no	yes	no	no	no	no	clinical staff	25	private hosp/clinic	private	primary	primary/secondary	many times	4	far place	2	know far place/no place	do not know	0	no queue	4	caring	3	13	positive	important	3	important	not fearful	3	not fearful	partial protection	3	full/partial protection	trust them	3	trust them	3	15	good
male	47	married	married	diploma	tertiary	tertiary	chew		no	no	yes	no	no	no	no	clinical staff	12	private hosp/clinic	private	primary	primary/secondary	many times	4	very close place	4	know close place	daily to twice a week	4	no queue	4	very caring	4	20	positive	very important	4	important	not sure	2	fearful/not sure	full protection	4	full/partial protection	trust them very much	4	trust them very much	4	18	good
female	35	single	not married	diploma	tertiary	tertiary	jchew		no	no	yes	no	no	no	no	clinical staff	3	private hosp/clinic	private	primary	primary/secondary	many times	4	ver far place	1	know far place/no place	do not know	0	do not know	2	not sure	2	9	negative	not sure	2	not important/not sure	not sure	2	fearful/not sure	not sure	2	no protection/not sure	do not trust them at all	0	do not trust them at all	0	6	poor
male	57	married	married	some primary	primary	none/primary/secondary	non-clinical staff		no	no	no	no	no	no	no	non-clinical staff	8	private hosp/clinic	private	primary	primary/secondary	many times	4	ver far place	1	know far place/no place	do not know	0	no queue	4	caring	3	12	positive	important	3	important	a little fearful	1	fearful/not sure	partial protection	3	full/partial protection	trust them	3	trust them	3	13	good
male	50	married	married	completed secondary	secondary	none/primary/secondary	non-clinical staff		no	no	no	no	no	no	no	non-clinical staff	10	private hosp/clinic	private	primary	primary/secondary	many times	4	very close place	4	know close place	do not know	0	no queue	4	very caring	4	16	positive	not sure	2	not important/not sure	very fearful	0	fearful/not sure	not sure	2	no protection/not sure	trust them	3	trust them	3	10	good
female	53	single	not married	masters & above	tertiary	tertiary	specialist doctor		no	no	no	no	no	yes	no	clinical staff	20	missionary hosp	private	secondary	primary/secondary	many times	4	no place	0	know far place/no place	not applicable	0	not applicable	0	not applicable	0	4	negative	not important at all	0	not important/not sure	not fearful at all	4	not fearful	no protection at all	0	no protection/not sure	not sure	2	not sure	2	8	poor
female	39	single	not married	HND/degree	tertiary	tertiary	nurse/midwife		no	no	yes	no	no	no	no	clinical staff	11	missionary hosp	private	secondary	primary/secondary	many times	4	far place	2	know far place/no place	do not know	0	do not know	2	not sure	2	10	positive	not important at all	0	not important/not sure	very fearful	0	fearful/not sure	no protection at all	0	no protection/not sure	do not trust them at all	0	do not trust them at all	0	0	poor
male	45	married	married	completed secondary	secondary	none/primary/secondary	non-clinical staff		no	no	no	no	no	no	no	non-clinical staff	8	missionary hosp	private	secondary	primary/secondary	many times	4	ver far place	1	know far place/no place	do not know	0	do not know	2	not sure	2	9	negative	not important at all	0	not important/not sure	very fearful	0	fearful/not sure	no protection at all	0	no protection/not sure	do not trust them at all	0	do not trust them at all	0	0	poor
male	49	married	married	completed primary	primary	none/primary/secondary	non-clinical staff		no	no	no	no	no	no	no	non-clinical staff	13	missionary hosp	private	secondary	primary/secondary	many times	4	very close place	4	know close place	no fixed time	1	do not know	2	not sure	2	13	positive	not important at all	0	not important/not sure	very fearful	0	fearful/not sure	no protection at all	0	no protection/not sure	do not trust them at all	0	do not trust them at all	0	0	poor
male	35	single	not married	completed secondary	secondary	none/primary/secondary	pmv		yes	no	no	no	no	no	no	clinical staff	5	pmv	private	primary	primary/secondary	many times	4	very close place	4	know close place	do not know	0	do not know	2	not caring at all	0	10	positive	very important	4	important	not fearful at all	4	not fearful	not sure	2	no protection/not sure	not sure	2	not sure	2	14	good
female	32	single	not married	completed secondary	secondary	none/primary/secondary	pmv		yes	no	no	no	no	no	no	clinical staff	2	pmv	private	primary	primary/secondary	many times	4	very close place	4	know close place	daily to twice a week	4	no queue	4	very caring	4	20	positive	very important	4	important	not fearful at all	4	not fearful	full protection	4	full/partial protection	trust them very much	4	trust them very much	4	20	good
male	40	married	married	diploma	tertiary	tertiary	pmv		yes	no	no	no	no	no	no	clinical staff	14	pmv	private	primary	primary/secondary	many times	4	very close place	4	know close place	daily to twice a week	4	no queue	4	very caring	4	20	positive	very important	4	important	not fearful at all	4	not fearful	full protection	4	full/partial protection	trust them	3	trust them	3	18	good
female	30	single	not married	completed secondary	secondary	none/primary/secondary	pmv		yes	no	no	no	no	no	no	clinical staff	3	pmv	private	primary	primary/secondary	many times	4	close place	3	know close place	do not know	0	no queue	4	very caring	4	15	positive	very important	4	important	not fearful at all	4	not fearful	full protection	4	full/partial protection	trust them very much	4	trust them very much	4	20	good
female	25	single	not married	completed secondary	secondary	none/primary/secondary	pmv		yes	no	no	no	no	no	no	clinical staff	2	pmv	private	primary	primary/secondary	many times	4	close place	3	know close place	do not know	0	do not know	2	not sure	2	11	positive	important	3	important	not fearful	3	not fearful	full protection	4	full/partial protection	trust them	3	trust them	3	16	good
female	60	married	married	diploma	tertiary	tertiary	med lab technician		no	no	no	yes	no	no	no	clinical staff	27	private lab	private	primary	primary/secondary	many times	4	no place	0	know far place/no place	not applicable	0	not applicable	0	not applicable	0	4	negative	not important at all	0	not important/not sure	very fearful	0	fearful/not sure	no protection at all	0	no protection/not sure	do not trust them at all	0	do not trust them at all	0	0	poor
female	37	married	married	diploma	tertiary	tertiary	nurse/midwife		no	no	yes	no	no	no	no	clinical staff	15	private lab	private	primary	primary/secondary	many times	4	far place	2	know far place/no place	do not know	0	do not know	2	not sure	2	10	positive	not important at all	0	not important/not sure	very fearful	0	fearful/not sure	no protection at all	0	no protection/not sure	do not trust them at all	0	do not trust them at all	0	0	poor
female	40	married	married	diploma	tertiary	tertiary	med lab technician		no	no	no	yes	no	no	no	clinical staff	12	private lab	private	primary	primary/secondary	many times	4	very close place	4	know close place	do not know	0	do not know	2	not sure	2	12	positive	not important at all	0	not important/not sure	very fearful	0	fearful/not sure	no protection at all	0	no protection/not sure	do not trust them at all	0	do not trust them at all	0	0	poor
female	55	married	married	diploma	tertiary	tertiary	nurse/midwife		no	no	yes	no	no	no	no	clinical staff	24	phc centre	public	primary	primary/secondary	many times	4	very close place	4	know close place	daily to twice a week	4	short queue	3	very caring	4	19	positive	very important	4	important	not fearful at all	4	not fearful	full protection	4	full/partial protection	trust them very much	4	trust them very much	4	20	good
female	49	married	married	diploma	tertiary	tertiary	cho		no	no	yes	no	no	no	no	clinical staff	20	phc centre	public	primary	primary/secondary	many times	4	very close place	4	know close place	daily to twice a week	4	no queue	4	very caring	4	20	positive	very important	4	important	not fearful at all	4	not fearful	full protection	4	full/partial protection	trust them very much	4	trust them very much	4	20	good
female	53	married	married	diploma	tertiary	tertiary	chew		no	no	yes	no	no	no	no	clinical staff	21	phc centre	public	primary	primary/secondary	many times	4	very close place	4	know close place	do not know	0	no queue	4	very caring	4	16	positive	very important	4	important	not fearful at all	4	not fearful	full protection	4	full/partial protection	trust them very much	4	trust them very much	4	20	good
female	36	widowed	not married	diploma	tertiary	tertiary	jchew		no	no	yes	no	no	no	no	clinical staff	3	phc centre	public	primary	primary/secondary	many times	4	very close place	4	know close place	do not know	0	no queue	4	very caring	4	16	positive	very important	4	important	not fearful at all	4	not fearful	full protection	4	full/partial protection	trust them very much	4	trust them very much	4	20	good
male	47	married	married	some primary	primary	none/primary/secondary	non-clinical staff		no	no	no	no	no	no	no	non-clinical staff	9	phc centre	public	primary	primary/secondary	many times	4	very close place	4	know close place	do not know	0	do not know	2	not sure	2	12	positive	very important	4	important	not fearful at all	4	not fearful	full protection	4	full/partial protection	not sure	2	not sure	2	16	good
male	57	married	married	completed secondary	secondary	none/primary/secondary	pmv		yes	no	no	no	no	no	no	clinical staff	10	pmv	private	primary	primary/secondary	many times	4	far place	2	know far place/no place	do not know	0	no queue	4	not sure	2	12	positive	not sure	2	not important/not sure	not fearful at all	4	not fearful	not sure	2	no protection/not sure	do not trust them at all	0	do not trust them at all	0	8	poor
female	35	single	not married	completed secondary	secondary	none/primary/secondary	pmv		yes	no	no	no	no	no	no	clinical staff	6	pmv	private	primary	primary/secondary	many times	4	very close place	4	know close place	do not know	0	do not know	2	not sure	2	12	positive	not important at all	0	not important/not sure	very fearful	0	fearful/not sure	no protection at all	0	no protection/not sure	do not trust them at all	0	do not trust them at all	0	0	poor
male	28	single	not married	completed secondary	secondary	none/primary/secondary	pmv		yes	no	no	no	no	no	no	clinical staff	4	pmv	private	primary	primary/secondary	many times	4	very close place	4	know close place	do not know	0	no queue	4	very caring	4	16	positive	very important	4	important	not fearful at all	4	not fearful	full protection	4	full/partial protection	trust them very much	4	trust them very much	4	20	good
female	56	married	married	completed secondary	secondary	none/primary/secondary	pmv		yes	no	no	no	no	no	no	clinical staff	2	pmv	private	primary	primary/secondary	many times	4	far place	2	know far place/no place	do not know	0	do not know	2	not sure	2	10	positive	not important at all	0	not important/not sure	very fearful	0	fearful/not sure	no protection at all	0	no protection/not sure	do not trust them at all	0	do not trust them at all	0	0	poor
female	60	married	married	no education	none	none/primary/secondary	non-clinical staff		no	no	no	no	no	no	no	non-clinical staff	38	private hosp/clinic	private	primary	primary/secondary	many times	4	very close place	4	know close place	do not know	0	no queue	4	very caring	4	16	positive	very important	4	important	not fearful at all	4	not fearful	full protection	4	full/partial protection	trust them very much	4	trust them very much	4	20	good
male	42	married	married	diploma	tertiary	tertiary	nurse/midwife		no	no	yes	no	no	no	no	clinical staff	12	private hosp/clinic	private	primary	primary/secondary	many times	4	ver far place	1	know far place/no place	do not know	0	no queue	4	very caring	4	13	positive	very important	4	important	not fearful at all	4	not fearful	full protection	4	full/partial protection	trust them very much	4	trust them very much	4	20	good
female	53	married	married	diploma	tertiary	tertiary	chew		no	no	yes	no	no	no	no	clinical staff	11	private hosp/clinic	private	primary	primary/secondary	many times	4	ver far place	1	know far place/no place	do not know	0	do not know	2	not sure	2	9	negative	important	3	important	very fearful	0	fearful/not sure	full protection	4	full/partial protection	do not trust them at all	0	do not trust them at all	0	7	poor
female	39	single	not married	completed secondary	secondary	none/primary/secondary	pmv		yes	no	no	no	no	no	no	clinical staff	5	pmv	private	primary	primary/secondary	many times	4	very close place	4	know close place	do not know	0	do not know	2	not sure	2	12	positive	not important at all	0	not important/not sure	very fearful	0	fearful/not sure	no protection at all	0	no protection/not sure	do not trust them at all	0	do not trust them at all	0	0	poor
female	29	single	not married	completed secondary	secondary	none/primary/secondary	pmv		yes	no	no	no	no	no	no	clinical staff	1	pmv	private	primary	primary/secondary	many times	4	ver far place	1	know far place/no place	do not know	0	do not know	2	not sure	2	9	negative	important	3	important	very fearful	0	fearful/not sure	not sure	2	no protection/not sure	do not trust them at all	0	do not trust them at all	0	5	poor
male	44	married	married	diploma	tertiary	tertiary	chew		no	no	yes	no	no	no	no	clinical staff	7	phc centre	public	primary	primary/secondary	many times	4	very close place	4	know close place	daily to twice a week	4	no queue	4	very caring	4	20	positive	very important	4	important	not fearful at all	4	not fearful	full protection	4	full/partial protection	trust them	3	trust them	3	18	good
female	56	married	married	diploma	tertiary	tertiary	nurse/midwife		no	no	yes	no	no	no	no	clinical staff	20	phc centre	public	primary	primary/secondary	many times	4	very close place	4	know close place	do not know	0	no queue	4	very caring	4	16	positive	very important	4	important	not fearful at all	4	not fearful	full protection	4	full/partial protection	trust them very much	4	trust them very much	4	20	good
female	49	married	married	diploma	tertiary	tertiary	jchew		no	no	yes	no	no	no	no	clinical staff	8	phc centre	public	primary	primary/secondary	many times	4	ver far place	1	know far place/no place	do not know	0	do not know	2	not sure	2	9	negative	important	3	important	not fearful	3	not fearful	not sure	2	no protection/not sure	not sure	2	not sure	2	12	good
male	58	widowed	not married	diploma	tertiary	tertiary	cho		no	no	yes	no	no	no	no	clinical staff	13	phc centre	public	primary	primary/secondary	many times	4	very close place	4	know close place	daily to twice a week	4	no queue	4	very caring	4	20	positive	very important	4	important	not fearful at all	4	not fearful	full protection	4	full/partial protection	trust them very much	4	trust them very much	4	20	good
female	38	single	not married	completed secondary	secondary	none/primary/secondary	pmv		yes	no	no	no	no	no	no	clinical staff	7	pmv	private	primary	primary/secondary	many times	4	ver far place	1	know far place/no place	do not know	0	no queue	4	not sure	2	11	positive	not important at all	0	not important/not sure	very fearful	0	fearful/not sure	no protection at all	0	no protection/not sure	do not trust them at all	0	do not trust them at all	0	0	poor
female	29	married	married	completed secondary	secondary	none/primary/secondary	pmv		yes	no	no	no	no	no	no	clinical staff	8	pmv	private	primary	primary/secondary	many times	4	no place	0	know far place/no place	not applicable	0	not applicable	0	not applicable	0	4	negative	not important at all	0	not important/not sure	very fearful	0	fearful/not sure	no protection at all	0	no protection/not sure	do not trust them at all	0	do not trust them at all	0	0	poor
female	33	single	not married	completed secondary	secondary	none/primary/secondary	pmv		yes	no	no	no	no	no	no	clinical staff	5	pmv	private	primary	primary/secondary	many times	4	very close place	4	know close place	do not know	0	do not know	2	not sure	2	12	positive	important	3	important	very fearful	0	fearful/not sure	full protection	4	full/partial protection	trust them	3	trust them	3	13	good
female	50	married	married	diploma	tertiary	tertiary	pmv		yes	no	no	no	no	no	no	clinical staff	28	pmv	private	primary	primary/secondary	many times	4	very close place	4	know close place	daily to twice a week	4	no queue	4	very caring	4	20	positive	very important	4	important	not fearful at all	4	not fearful	full protection	4	full/partial protection	trust them very much	4	trust them very much	4	20	good
female	30	single	not married	completed secondary	secondary	none/primary/secondary	pmv		yes	no	no	no	no	no	no	clinical staff	3	pmv	private	primary	primary/secondary	many times	4	very close place	4	know close place	do not know	0	no queue	4	very caring	4	16	positive	very important	4	important	not fearful at all	4	not fearful	full protection	4	full/partial protection	trust them very much	4	trust them very much	4	20	good
female	27	single	not married	completed secondary	secondary	none/primary/secondary	pmv		yes	no	no	no	no	no	no	clinical staff	1	pmv	private	primary	primary/secondary	many times	4	very close place	4	know close place	do not know	0	do not know	2	not sure	2	12	positive	not important at all	0	not important/not sure	very fearful	0	fearful/not sure	not sure	2	no protection/not sure	do not trust them	1	do not trust them	1	4	poor
male	35	separated/divorced	not married	completed secondary	secondary	none/primary/secondary	pmv		yes	no	no	no	no	no	no	clinical staff	6	pmv	private	primary	primary/secondary	many times	4	ver far place	1	know far place/no place	do not know	0	do not know	2	not sure	2	9	negative	not important at all	0	not important/not sure	very fearful	0	fearful/not sure	no protection at all	0	no protection/not sure	do not trust them at all	0	do not trust them at all	0	0	poor
female	30	single	not married	completed secondary	secondary	none/primary/secondary	pmv		yes	no	no	no	no	no	no	clinical staff	4	pmv	private	primary	primary/secondary	many times	4	no place	0	know far place/no place	not applicable	0	not applicable	0	not applicable	0	4	negative	important	3	important	very fearful	0	fearful/not sure	full protection	4	full/partial protection	trust them	3	trust them	3	13	good
female	43	married	married	completed secondary	secondary	none/primary/secondary	pmv		yes	no	no	no	no	no	no	clinical staff	6	pmv	private	primary	primary/secondary	many times	4	no place	0	know far place/no place	not applicable	0	not applicable	0	not applicable	0	4	negative	very important	4	important	very fearful	0	fearful/not sure	full protection	4	full/partial protection	trust them very much	4	trust them very much	4	16	good
female	23	single	not married	completed secondary	secondary	none/primary/secondary	pmv		yes	no	no	no	no	no	no	clinical staff	1	pmv	private	primary	primary/secondary	many times	4	no place	0	know far place/no place	not applicable	0	not applicable	0	not applicable	0	4	negative	not important	1	not important/not sure	not fearful at all	4	not fearful	no protection at all	0	no protection/not sure	do not trust them at all	0	do not trust them at all	0	5	poor
female	59	married	married	diploma	tertiary	tertiary	chew		no	no	yes	no	no	no	no	clinical staff	31	phc centre	public	primary	primary/secondary	many times	4	very close place	4	know close place	do not know	0	no queue	4	very caring	4	16	positive	very important	4	important	not fearful at all	4	not fearful	full protection	4	full/partial protection	trust them very much	4	trust them very much	4	20	good
female	21	single	not married	some secondary	secondary	none/primary/secondary	pmv		yes	no	no	no	no	no	no	clinical staff	0	pmv	private	primary	primary/secondary	many times	4	far place	2	know far place/no place	do not know	0	no queue	4	very caring	4	14	positive	very important	4	important	very fearful	0	fearful/not sure	full protection	4	full/partial protection	trust them	3	trust them	3	14	good
male	45	married	married	diploma	tertiary	tertiary	pmv		yes	no	no	no	no	no	no	clinical staff	21	pmv	private	primary	primary/secondary	many times	4	ver far place	1	know far place/no place	do not know	0	do not know	2	not sure	2	9	negative	not important at all	0	not important/not sure	very fearful	0	fearful/not sure	no protection at all	0	no protection/not sure	do not trust them at all	0	do not trust them at all	0	0	poor
female	23	single	not married	completed secondary	secondary	none/primary/secondary	non-clinical staff		no	no	no	no	no	no	no	non-clinical staff	2	private hosp/clinic	private	primary	primary/secondary	many times	4	very close place	4	know close place	daily to twice a week	4	no queue	4	caring	3	19	positive	very important	4	important	a little fearful	1	fearful/not sure	full protection	4	full/partial protection	trust them	3	trust them	3	15	good
male	30	married	married	completed secondary	secondary	none/primary/secondary	pmv		yes	no	no	no	no	no	no	clinical staff	10	private lab	private	primary	primary/secondary	many times	4	very close place	4	know close place	daily to twice a week	4	no queue	4	very caring	4	20	positive	important	3	important	very fearful	0	fearful/not sure	full protection	4	full/partial protection	trust them very much	4	trust them	3	14	good
male	23	single	not married	completed secondary	secondary	none/primary/secondary	pmv		yes	no	no	no	no	no	no	clinical staff	2	pmv	private	primary	primary/secondary	many times	4	very close place	4	know close place	daily to twice a week	4	no queue	4	very caring	4	20	positive	important	3	important	not fearful	3	not fearful	full protection	4	full/partial protection	trust them	3	trust them very much	4	17	good
male	42	married	married	completed secondary	secondary	none/primary/secondary	pmv		yes	no	no	no	no	no	no	clinical staff	8	pmv	private	primary	primary/secondary	many times	4	close place	3	know close place	daily to twice a week	4	no queue	4	very caring	4	19	positive	very important	4	important	very fearful	0	fearful/not sure	full protection	4	full/partial protection	trust them	3	trust them very much	4	15	good
male	38	married	married	completed secondary	secondary	none/primary/secondary	pmv		yes	no	no	no	no	no	no	clinical staff	5	pmv	private	primary	primary/secondary	many times	4	very close place	4	know close place	daily to twice a week	4	no queue	4	caring	3	19	positive	very important	4	important	very fearful	0	fearful/not sure	full protection	4	full/partial protection	trust them very much	4	trust them very much	4	16	good
male	20	single	not married	completed secondary	secondary	none/primary/secondary	pmv		yes	no	no	no	no	no	no	clinical staff	2	pmv	private	primary	primary/secondary	many times	4	very close place	4	know close place	daily to twice a week	4	no queue	4	caring	3	19	positive	very important	4	important	very fearful	0	fearful/not sure	full protection	4	full/partial protection	trust them very much	4	trust them	3	15	good
female	45	married	married	HND/degree	tertiary	tertiary	cho		no	no	yes	no	no	no	no	clinical staff	5	phc centre	public	primary	primary/secondary	many times	4	very close place	4	know close place	daily to twice a week	4	no queue	4	caring	3	19	positive	very important	4	important	not fearful at all	4	not fearful	full protection	4	full/partial protection	trust them very much	4	trust them very much	4	20	good
female	42	married	married	diploma	tertiary	tertiary	cho		no	no	yes	no	no	no	no	clinical staff	4	phc centre	public	primary	primary/secondary	many times	4	very close place	4	know close place	daily to twice a week	4	no queue	4	very caring	4	20	positive	very important	4	important	not fearful at all	4	not fearful	partial protection	3	full/partial protection	trust them very much	4	trust them very much	4	19	good
male	35	married	married	diploma	tertiary	tertiary	cho		no	no	yes	no	no	no	no	clinical staff	5	phc centre	public	primary	primary/secondary	many times	4	very close place	4	know close place	daily to twice a week	4	no queue	4	very caring	4	20	positive	important	3	important	not fearful at all	4	not fearful	full protection	4	full/partial protection	trust them very much	4	trust them	3	18	good
female	28	single	not married	diploma	tertiary	tertiary	pmv		yes	no	no	no	no	no	no	clinical staff	3	private hosp/clinic	private	primary	primary/secondary	many times	4	very close place	4	know close place	daily to twice a week	4	no queue	4	caring	3	19	positive	important	3	important	not fearful at all	4	not fearful	partial protection	3	full/partial protection	trust them	3	trust them very much	4	17	good
female	25	single	not married	completed secondary	secondary	none/primary/secondary	pmv		yes	no	no	no	no	no	no	clinical staff	3	pmv	private	primary	primary/secondary	many times	4	very close place	4	know close place	daily to twice a week	4	no queue	4	caring	3	19	positive	important	3	important	not fearful at all	4	not fearful	full protection	4	full/partial protection	trust them	3	trust them	3	17	good
female	30	single	not married	completed secondary	secondary	none/primary/secondary	pmv		yes	no	no	no	no	no	no	clinical staff	4	pmv	private	primary	primary/secondary	many times	4	close place	3	know close place	daily to twice a week	4	no queue	4	very caring	4	19	positive	important	3	important	not fearful at all	4	not fearful	full protection	4	full/partial protection	trust them very much	4	trust them very much	4	19	good
male	36	married	married	diploma	tertiary	tertiary	pmv		yes	no	no	no	no	no	no	clinical staff	4	pmv	private	primary	primary/secondary	many times	4	very close place	4	know close place	daily to twice a week	4	no queue	4	caring	3	19	positive	very important	4	important	not fearful at all	4	not fearful	full protection	4	full/partial protection	trust them	3	trust them	3	18	good
male	52	married	married	completed secondary	secondary	none/primary/secondary	pharmacy technician		no	no	no	no	yes	no	no	clinical staff	12	pmv	private	primary	primary/secondary	many times	4	very close place	4	know close place	daily to twice a week	4	no queue	4	very caring	4	20	positive	very important	4	important	not fearful	3	not fearful	full protection	4	full/partial protection	trust them	3	trust them	3	17	good
female	45	married	married	some secondary	secondary	none/primary/secondary	pmv		yes	no	no	no	no	no	no	clinical staff	9	pmv	private	primary	primary/secondary	many times	4	very close place	4	know close place	daily to twice a week	4	no queue	4	caring	3	19	positive	important	3	important	not fearful	3	not fearful	full protection	4	full/partial protection	trust them	3	trust them	3	16	good
female	28	married	married	completed secondary	secondary	none/primary/secondary	pmv		yes	no	no	no	no	no	no	clinical staff	8	pmv	private	primary	primary/secondary	many times	4	very close place	4	know close place	daily to twice a week	4	no queue	4	caring	3	19	positive	important	3	important	very fearful	0	fearful/not sure	full protection	4	full/partial protection	trust them very much	4	trust them very much	4	15	good
male	56	married	married	no education	none	none/primary/secondary	other	Herbalist	no	no	no	no	no	no	yes	clinical staff	25	other	private	primary	primary/secondary	many times	4	very close place	4	know close place	daily to twice a week	4	no queue	4	very caring	4	20	positive	very important	4	important	not fearful	3	not fearful	full protection	4	full/partial protection	trust them	3	trust them	3	17	good
male	20	single	not married	completed secondary	secondary	none/primary/secondary	other	Herbalist	no	no	no	no	no	no	yes	clinical staff	6	other	private	primary	primary/secondary	many times	4	very close place	4	know close place	daily to twice a week	4	short queue	3	caring	3	18	positive	important	3	important	not fearful	3	not fearful	partial protection	3	full/partial protection	trust them very much	4	trust them	3	16	good
female	18	single	not married	completed secondary	secondary	none/primary/secondary	other	Herbalist	no	no	no	no	no	no	yes	clinical staff	3	other	private	primary	primary/secondary	many times	4	very close place	4	know close place	daily to twice a week	4	short queue	3	caring	3	18	positive	important	3	important	not fearful	3	not fearful	partial protection	3	full/partial protection	trust them	3	trust them	3	15	good
male	46	married	married	some secondary	secondary	none/primary/secondary	pmv		yes	no	no	no	no	no	no	clinical staff	18	pmv	private	primary	primary/secondary	many times	4	very close place	4	know close place	daily to twice a week	4	short queue	3	caring	3	18	positive	important	3	important	not fearful	3	not fearful	full protection	4	full/partial protection	trust them	3	trust them	3	16	good
female	38	married	married	some secondary	secondary	none/primary/secondary	pmv		yes	no	no	no	no	no	no	clinical staff	8	pmv	private	primary	primary/secondary	many times	4	very close place	4	know close place	daily to twice a week	4	no queue	4	caring	3	19	positive	important	3	important	not fearful	3	not fearful	full protection	4	full/partial protection	trust them	3	trust them	3	16	good
female	20	single	not married	completed secondary	secondary	none/primary/secondary	other	Apprentice	no	no	no	no	no	no	yes	clinical staff	2	other	private	primary	primary/secondary	many times	4	very close place	4	know close place	daily to twice a week	4	short queue	3	caring	3	18	positive	important	3	important	not fearful	3	not fearful	partial protection	3	full/partial protection	trust them	3	trust them	3	15	good
male	42	married	married	HND/degree	tertiary	tertiary	pmv		yes	no	no	no	no	no	no	clinical staff	23	pmv	private	primary	primary/secondary	many times	4	very close place	4	know close place	daily to twice a week	4	no queue	4	caring	3	19	positive	important	3	important	not fearful	3	not fearful	partial protection	3	full/partial protection	trust them	3	trust them	3	15	good
female	33	married	married	completed secondary	secondary	none/primary/secondary	pmv		yes	no	no	no	no	no	no	clinical staff	15	pmv	private	primary	primary/secondary	many times	4	very close place	4	know close place	daily to twice a week	4	short queue	3	caring	3	18	positive	very important	4	important	not fearful	3	not fearful	full protection	4	full/partial protection	trust them	3	trust them very much	4	18	good
female	20	single	not married	completed secondary	secondary	none/primary/secondary	other	Apprentice	no	no	no	no	no	no	yes	clinical staff	2	other	private	primary	primary/secondary	many times	4	very close place	4	know close place	daily to twice a week	4	no queue	4	caring	3	19	positive	important	3	important	not fearful	3	not fearful	full protection	4	full/partial protection	trust them	3	trust them	3	16	good
female	21	single	not married	completed secondary	secondary	none/primary/secondary	other	Apprentice	no	no	no	no	no	no	yes	clinical staff	3	other	private	primary	primary/secondary	many times	4	very close place	4	know close place	daily to twice a week	4	no queue	4	caring	3	19	positive	very important	4	important	not fearful	3	not fearful	partial protection	3	full/partial protection	trust them	3	trust them	3	16	good
female	38	married	married	diploma	tertiary	tertiary	cho		no	no	yes	no	no	no	no	clinical staff	20	phc centre	public	primary	primary/secondary	many times	4	very close place	4	know close place	daily to twice a week	4	no queue	4	caring	3	19	positive	important	3	important	not fearful	3	not fearful	full protection	4	full/partial protection	trust them	3	trust them	3	16	good
female	56	widowed	not married	completed secondary	secondary	none/primary/secondary	health attendant		no	yes	no	no	no	no	no	clinical staff	24	phc centre	public	primary	primary/secondary	many times	4	very close place	4	know close place	daily to twice a week	4	no queue	4	caring	3	19	positive	important	3	important	not fearful	3	not fearful	full protection	4	full/partial protection	trust them	3	trust them very much	4	17	good
female	39	married	married	diploma	tertiary	tertiary	cho		no	no	yes	no	no	no	no	clinical staff	15	phc centre	public	primary	primary/secondary	many times	4	very close place	4	know close place	daily to twice a week	4	short queue	3	caring	3	18	positive	important	3	important	not fearful	3	not fearful	full protection	4	full/partial protection	trust them very much	4	trust them	3	17	good
female	48	widowed	not married	diploma	tertiary	tertiary	chew		no	no	yes	no	no	no	no	clinical staff	26	phc centre	public	primary	primary/secondary	many times	4	very close place	4	know close place	daily to twice a week	4	no queue	4	caring	3	19	positive	important	3	important	not fearful	3	not fearful	full protection	4	full/partial protection	trust them	3	trust them	3	16	good
female	23	single	not married	completed secondary	secondary	none/primary/secondary	health attendant		no	yes	no	no	no	no	no	clinical staff	3	phc centre	public	primary	primary/secondary	many times	4	very close place	4	know close place	daily to twice a week	4	no queue	4	caring	3	19	positive	important	3	important	not fearful	3	not fearful	full protection	4	full/partial protection	trust them	3	trust them	3	16	good
female	53	widowed	not married	no education	none	none/primary/secondary	non-clinical staff		no	no	no	no	no	no	no	non-clinical staff	6	phc centre	public	primary	primary/secondary	many times	4	very close place	4	know close place	daily to twice a week	4	no queue	4	caring	3	19	positive	important	3	important	not fearful	3	not fearful	full protection	4	full/partial protection	trust them	3	trust them	3	16	good
male	45	married	married	HND/degree	tertiary	tertiary	med lab scientist		no	no	no	yes	no	no	no	clinical staff	23	phc centre	public	primary	primary/secondary	many times	4	very close place	4	know close place	daily to twice a week	4	no queue	4	caring	3	19	positive	important	3	important	not fearful	3	not fearful	full protection	4	full/partial protection	trust them	3	trust them	3	16	good
female	35	married	married	diploma	tertiary	tertiary	med lab scientist		no	no	no	yes	no	no	no	clinical staff	22	phc centre	public	primary	primary/secondary	many times	4	very close place	4	know close place	daily to twice a week	4	no queue	4	caring	3	19	positive	very important	4	important	not fearful	3	not fearful	full protection	4	full/partial protection	trust them	3	trust them	3	17	good
male	31	married	married	diploma	tertiary	tertiary	health attendant		no	yes	no	no	no	no	no	clinical staff	16	phc centre	public	primary	primary/secondary	many times	4	very close place	4	know close place	daily to twice a week	4	no queue	4	caring	3	19	positive	very important	4	important	not fearful	3	not fearful	full protection	4	full/partial protection	trust them	3	trust them	3	17	good
male	36	married	married	HND/degree	tertiary	tertiary	med lab technician		no	no	no	yes	no	no	no	clinical staff	18	phc centre	public	primary	primary/secondary	many times	4	very close place	4	know close place	daily to twice a week	4	no queue	4	very caring	4	20	positive	very important	4	important	not fearful	3	not fearful	full protection	4	full/partial protection	trust them very much	4	trust them very much	4	19	good
male	45	married	married	diploma	tertiary	tertiary	pmv		yes	no	no	no	no	no	no	clinical staff	5	pmv	private	primary	primary/secondary	many times	4	very close place	4	know close place	daily to twice a week	4	no queue	4	caring	3	19	positive	important	3	important	not fearful at all	4	not fearful	partial protection	3	full/partial protection	trust them	3	trust them	3	16	good
male	39	married	married	diploma	tertiary	tertiary	pmv		yes	no	no	no	no	no	no	clinical staff	5	pmv	private	primary	primary/secondary	many times	4	very close place	4	know close place	daily to twice a week	4	no queue	4	very caring	4	20	positive	important	3	important	not fearful at all	4	not fearful	full protection	4	full/partial protection	trust them	3	trust them very much	4	18	good
female	36	married	married	diploma	tertiary	tertiary	pmv		yes	no	no	no	no	no	no	clinical staff	3	pmv	private	primary	primary/secondary	many times	4	very close place	4	know close place	daily to twice a week	4	no queue	4	caring	3	19	positive	important	3	important	not fearful at all	4	not fearful	full protection	4	full/partial protection	trust them	3	trust them very much	4	18	good
female	35	married	married	diploma	tertiary	tertiary	pmv		yes	no	no	no	no	no	no	clinical staff	4	pmv	private	primary	primary/secondary	many times	4	very close place	4	know close place	daily to twice a week	4	no queue	4	caring	3	19	positive	important	3	important	not fearful at all	4	not fearful	full protection	4	full/partial protection	trust them	3	trust them very much	4	18	good
female	28	single	not married	completed secondary	secondary	none/primary/secondary	health attendant		no	yes	no	no	no	no	no	clinical staff	4	general hosp	public	secondary	primary/secondary	many times	4	very close place	4	know close place	daily to twice a week	4	no queue	4	caring	3	19	positive	important	3	important	not fearful at all	4	not fearful	full protection	4	full/partial protection	trust them	3	trust them very much	4	18	good
female	27	single	not married	diploma	tertiary	tertiary	non-clinical staff		no	no	no	no	no	no	no	non-clinical staff	3	phc centre	public	primary	primary/secondary	many times	4	very close place	4	know close place	daily to twice a week	4	no queue	4	caring	3	19	positive	important	3	important	not fearful	3	not fearful	full protection	4	full/partial protection	trust them	3	trust them very much	4	17	good
female	45	married	married	HND/degree	tertiary	tertiary	pmv		yes	no	no	no	no	no	no	clinical staff	5	pmv	private	primary	primary/secondary	many times	4	very close place	4	know close place	daily to twice a week	4	no queue	4	caring	3	19	positive	important	3	important	not fearful at all	4	not fearful	full protection	4	full/partial protection	trust them very much	4	trust them	3	18	good
female	30	single	not married	diploma	tertiary	tertiary	health attendant		no	yes	no	no	no	no	no	clinical staff	4	pmv	private	primary	primary/secondary	many times	4	very close place	4	know close place	daily to twice a week	4	no queue	4	caring	3	19	positive	important	3	important	not fearful at all	4	not fearful	full protection	4	full/partial protection	trust them	3	trust them	3	17	good
female	28	single	not married	diploma	tertiary	tertiary	pmv		yes	no	no	no	no	no	no	clinical staff	4	phc centre	public	primary	primary/secondary	many times	4	very close place	4	know close place	daily to twice a week	4	no queue	4	very caring	4	20	positive	very important	4	important	not fearful at all	4	not fearful	full protection	4	full/partial protection	trust them	3	trust them very much	4	19	good
female	28	single	not married	diploma	tertiary	tertiary	health attendant		no	yes	no	no	no	no	no	clinical staff	4	general hosp	public	secondary	primary/secondary	many times	4	very close place	4	know close place	daily to twice a week	4	no queue	4	caring	3	19	positive	important	3	important	not fearful at all	4	not fearful	partial protection	3	full/partial protection	trust them	3	trust them very much	4	17	good
male	48	married	married	HND/degree	tertiary	tertiary	specialist doctor		no	no	no	no	no	yes	no	clinical staff	6	private hosp/clinic	private	primary	primary/secondary	many times	4	very close place	4	know close place	daily to twice a week	4	no queue	4	caring	3	19	positive	important	3	important	not fearful at all	4	not fearful	full protection	4	full/partial protection	trust them very much	4	trust them	3	18	good
female	38	married	married	diploma	tertiary	tertiary	cho		no	no	yes	no	no	no	no	clinical staff	44	pmv	private	primary	primary/secondary	many times	4	very close place	4	know close place	daily to twice a week	4	no queue	4	caring	3	19	positive	important	3	important	not fearful at all	4	not fearful	full protection	4	full/partial protection	trust them	3	trust them very much	4	18	good
female	21	single	not married	completed secondary	secondary	none/primary/secondary	pmv		yes	no	no	no	no	no	no	clinical staff	3	pmv	private	primary	primary/secondary	many times	4	very close place	4	know close place	daily to twice a week	4	short queue	3	caring	3	18	positive	important	3	important	not fearful	3	not fearful	full protection	4	full/partial protection	trust them	3	trust them	3	16	good
female	51	widowed	not married	diploma	tertiary	tertiary	pmv		yes	no	no	no	no	no	no	clinical staff	18	pmv	private	primary	primary/secondary	many times	4	very close place	4	know close place	daily to twice a week	4	no queue	4	very caring	4	20	positive	important	3	important	not fearful	3	not fearful	full protection	4	full/partial protection	trust them very much	4	trust them very much	4	18	good
male	20	single	not married	completed secondary	secondary	none/primary/secondary	pmv		yes	no	no	no	no	no	no	clinical staff	3	pmv	private	primary	primary/secondary	many times	4	very close place	4	know close place	daily to twice a week	4	no queue	4	caring	3	19	positive	important	3	important	not fearful	3	not fearful	full protection	4	full/partial protection	trust them	3	trust them	3	16	good
female	36	married	married	completed secondary	secondary	none/primary/secondary	pmv		yes	no	no	no	no	no	no	clinical staff	5	pmv	private	primary	primary/secondary	many times	4	very close place	4	know close place	daily to twice a week	4	no queue	4	very caring	4	20	positive	important	3	important	not fearful	3	not fearful	partial protection	3	full/partial protection	trust them	3	trust them	3	15	good
female	31	married	married	completed secondary	secondary	none/primary/secondary	pmv		yes	no	no	no	no	no	no	clinical staff	8	pmv	private	primary	primary/secondary	many times	4	very close place	4	know close place	daily to twice a week	4	short queue	3	caring	3	18	positive	important	3	important	not fearful at all	4	not fearful	full protection	4	full/partial protection	trust them	3	trust them very much	4	18	good
male	24	single	not married	HND/degree	tertiary	tertiary	nurse/midwife		no	no	yes	no	no	no	no	clinical staff	2	aefutha	public	tertiary	tertiary	many times	4	no place	0	know far place/no place	not applicable	0	not applicable	0	not applicable	0	4	negative	not sure	2	not important/not sure	very fearful	0	fearful/not sure	full protection	4	full/partial protection	trust them	3	do not trust them	1	10	good
female	28	married	married	diploma	tertiary	tertiary	jchew		no	no	yes	no	no	no	no	clinical staff	3	phc centre	public	primary	primary/secondary	many times	4	far place	2	know far place/no place	daily to twice a week	4	no queue	4	very caring	4	18	positive	important	3	important	a little fearful	1	fearful/not sure	partial protection	3	full/partial protection	trust them	3	trust them	3	13	good
female	24	single	not married	completed secondary	secondary	none/primary/secondary	pmv		yes	no	no	no	no	no	no	clinical staff	4	pmv	private	primary	primary/secondary	many times	4	ver far place	1	know far place/no place	daily to twice a week	4	short queue	3	caring	3	15	positive	very important	4	important	a little fearful	1	fearful/not sure	partial protection	3	full/partial protection	trust them	3	trust them	3	14	good
female	28	single	not married	diploma	tertiary	tertiary	jchew		no	no	yes	no	no	no	no	clinical staff	3	pmv	private	primary	primary/secondary	many times	4	very close place	4	know close place	daily to twice a week	4	no queue	4	very caring	4	20	positive	important	3	important	not fearful at all	4	not fearful	full protection	4	full/partial protection	trust them very much	4	trust them very much	4	19	good
female	29	single	not married	diploma	tertiary	tertiary	chew		no	no	yes	no	no	no	no	clinical staff	5	pmv	private	primary	primary/secondary	many times	4	very close place	4	know close place	daily to twice a week	4	short queue	3	caring	3	18	positive	important	3	important	a little fearful	1	fearful/not sure	not sure	2	no protection/not sure	trust them	3	trust them	3	12	good
female	29	married	married	diploma	tertiary	tertiary	chew		no	no	yes	no	no	no	no	clinical staff	4	pmv	private	primary	primary/secondary	many times	4	far place	2	know far place/no place	daily to twice a week	4	short queue	3	caring	3	16	positive	important	3	important	a little fearful	1	fearful/not sure	no protection at all	0	no protection/not sure	do not trust them	1	do not trust them	1	6	poor
male	30	married	married	completed secondary	secondary	none/primary/secondary	health attendant		no	yes	no	no	no	no	no	clinical staff	15	phc centre	public	primary	primary/secondary	many times	4	very close place	4	know close place	daily to twice a week	4	short queue	3	very caring	4	19	positive	important	3	important	a little fearful	1	fearful/not sure	no protection	1	no protection/not sure	not sure	2	not sure	2	9	poor
female	22	single	not married	completed secondary	secondary	none/primary/secondary	non-clinical staff		no	no	no	no	no	no	no	non-clinical staff	20	phc centre	public	primary	primary/secondary	many times	4	very close place	4	know close place	daily to twice a week	4	short queue	3	caring	3	18	positive	important	3	important	a little fearful	1	fearful/not sure	no protection	1	no protection/not sure	do not trust them at all	0	do not trust them	1	6	poor
male	30	single	not married	diploma	tertiary	tertiary	chew		no	no	yes	no	no	no	no	clinical staff	15	phc centre	public	primary	primary/secondary	many times	4	close place	3	know close place	daily to twice a week	4	short queue	3	caring	3	17	positive	not important at all	0	not important/not sure	a little fearful	1	fearful/not sure	full protection	4	full/partial protection	trust them	3	trust them very much	4	12	good
male	32	single	not married	diploma	tertiary	tertiary	chew		no	no	yes	no	no	no	no	clinical staff	20	phc centre	public	primary	primary/secondary	many times	4	far place	2	know far place/no place	daily to twice a week	4	short queue	3	caring	3	16	positive	important	3	important	a little fearful	1	fearful/not sure	no protection at all	0	no protection/not sure	trust them	3	trust them	3	10	good
male	29	single	not married	diploma	tertiary	tertiary	chew		no	no	yes	no	no	no	no	clinical staff	15	phc centre	public	primary	primary/secondary	many times	4	far place	2	know far place/no place	daily to twice a week	4	short queue	3	caring	3	16	positive	not important at all	0	not important/not sure	a little fearful	1	fearful/not sure	full protection	4	full/partial protection	trust them	3	trust them	3	11	good
male	28	single	not married	diploma	tertiary	tertiary	chew		no	no	yes	no	no	no	no	clinical staff	15	phc centre	public	primary	primary/secondary	many times	4	far place	2	know far place/no place	daily to twice a week	4	short queue	3	caring	3	16	positive	important	3	important	a little fearful	1	fearful/not sure	full protection	4	full/partial protection	trust them	3	trust them	3	14	good
female	24	single	not married	diploma	tertiary	tertiary	nurse/midwife		no	no	yes	no	no	no	no	clinical staff	4	pmv	private	primary	primary/secondary	many times	4	very close place	4	know close place	daily to twice a week	4	no queue	4	very caring	4	20	positive	important	3	important	not fearful at all	4	not fearful	full protection	4	full/partial protection	trust them very much	4	trust them very much	4	19	good
female	25	single	not married	completed secondary	secondary	none/primary/secondary	nurse/midwife		no	no	yes	no	no	no	no	clinical staff	12	phc centre	public	primary	primary/secondary	many times	4	far place	2	know far place/no place	daily to twice a week	4	short queue	3	caring	3	16	positive	important	3	important	a little fearful	1	fearful/not sure	full protection	4	full/partial protection	trust them	3	trust them	3	14	good
male	27	single	not married	diploma	tertiary	tertiary	chew		no	no	yes	no	no	no	no	clinical staff	4	phc centre	public	primary	primary/secondary	many times	4	far place	2	know far place/no place	daily to twice a week	4	short queue	3	caring	3	16	positive	important	3	important	a little fearful	1	fearful/not sure	partial protection	3	full/partial protection	trust them	3	trust them	3	13	good
male	29	single	not married	diploma	tertiary	tertiary	chew		no	no	yes	no	no	no	no	clinical staff	15	phc centre	public	primary	primary/secondary	many times	4	very close place	4	know close place	daily to twice a week	4	short queue	3	caring	3	18	positive	very important	4	important	very fearful	0	fearful/not sure	partial protection	3	full/partial protection	trust them	3	trust them	3	13	good
male	29	single	not married	diploma	tertiary	tertiary	chew		no	no	yes	no	no	no	no	clinical staff	15	phc centre	public	primary	primary/secondary	many times	4	far place	2	know far place/no place	daily to twice a week	4	short queue	3	caring	3	16	positive	important	3	important	a little fearful	1	fearful/not sure	full protection	4	full/partial protection	trust them	3	trust them	3	14	good
female	29	married	married	diploma	tertiary	tertiary	house officer		no	no	no	no	no	yes	no	clinical staff	5	phc centre	public	primary	primary/secondary	many times	4	far place	2	know far place/no place	daily to twice a week	4	short queue	3	caring	3	16	positive	important	3	important	a little fearful	1	fearful/not sure	no protection at all	0	no protection/not sure	trust them	3	trust them	3	10	good
female	30	married	married	diploma	tertiary	tertiary	med lab technician		no	no	no	yes	no	no	no	clinical staff	15	phc centre	public	primary	primary/secondary	many times	4	far place	2	know far place/no place	daily to twice a week	4	short queue	3	very caring	4	17	positive	important	3	important	a little fearful	1	fearful/not sure	partial protection	3	full/partial protection	trust them	3	trust them	3	13	good
female	38	single	not married	diploma	tertiary	tertiary	med lab technician		no	no	no	yes	no	no	no	clinical staff	6	private lab	private	primary	primary/secondary	many times	4	far place	2	know far place/no place	daily to twice a week	4	short queue	3	caring	3	16	positive	very important	4	important	a little fearful	1	fearful/not sure	full protection	4	full/partial protection	trust them	3	trust them	3	15	good
female	30	single	not married	diploma	tertiary	tertiary	chew		no	no	yes	no	no	no	no	clinical staff	4	pmv	private	primary	primary/secondary	many times	4	far place	2	know far place/no place	daily to twice a week	4	long queue	1	very caring	4	15	positive	important	3	important	a little fearful	1	fearful/not sure	partial protection	3	full/partial protection	trust them very much	4	trust them	3	14	good
female	29	married	married	diploma	tertiary	tertiary	chew		no	no	yes	no	no	no	no	clinical staff	15	phc centre	public	primary	primary/secondary	many times	4	far place	2	know far place/no place	daily to twice a week	4	short queue	3	caring	3	16	positive	important	3	important	a little fearful	1	fearful/not sure	no protection	1	no protection/not sure	trust them	3	trust them	3	11	good
female	27	married	married	diploma	tertiary	tertiary	house officer		no	no	no	no	no	yes	no	clinical staff	5	pmv	private	primary	primary/secondary	many times	4	very close place	4	know close place	daily to twice a week	4	short queue	3	very caring	4	19	positive	very important	4	important	a little fearful	1	fearful/not sure	partial protection	3	full/partial protection	trust them	3	trust them	3	14	good
male	30	single	not married	diploma	tertiary	tertiary	house officer		no	no	no	no	no	yes	no	clinical staff	4	phc centre	public	primary	primary/secondary	many times	4	far place	2	know far place/no place	daily to twice a week	4	short queue	3	caring	3	16	positive	important	3	important	a little fearful	1	fearful/not sure	not sure	2	no protection/not sure	not sure	2	not sure	2	10	good
male	30	married	married	diploma	tertiary	tertiary	chew		no	no	yes	no	no	no	no	clinical staff	10	phc centre	public	primary	primary/secondary	many times	4	far place	2	know far place/no place	daily to twice a week	4	short queue	3	caring	3	16	positive	important	3	important	a little fearful	1	fearful/not sure	partial protection	3	full/partial protection	trust them	3	trust them	3	13	good
female	29	single	not married	diploma	tertiary	tertiary	jchew		no	no	yes	no	no	no	no	clinical staff	3	pmv	private	primary	primary/secondary	many times	4	far place	2	know far place/no place	daily to twice a week	4	long queue	1	caring	3	14	positive	important	3	important	a little fearful	1	fearful/not sure	partial protection	3	full/partial protection	trust them very much	4	trust them	3	14	good
female	27	single	not married	diploma	tertiary	tertiary	chew		no	no	yes	no	no	no	no	clinical staff	5	phc centre	public	primary	primary/secondary	many times	4	far place	2	know far place/no place	daily to twice a week	4	no queue	4	caring	3	17	positive	important	3	important	a little fearful	1	fearful/not sure	partial protection	3	full/partial protection	trust them	3	trust them	3	13	good
female	36	married	married	HND/degree	tertiary	tertiary	nurse/midwife		no	no	yes	no	no	no	no	clinical staff	3	nofic	public	tertiary	tertiary	many times	4	very close place	4	know close place	no fixed time	1	no queue	4	very caring	4	17	positive	not sure	2	not important/not sure	very fearful	0	fearful/not sure	not sure	2	no protection/not sure	trust them very much	4	do not trust them	1	9	poor
female	32	married	married	masters & above	tertiary	tertiary	nurse/midwife		no	no	yes	no	no	no	no	clinical staff	10	nofic	public	tertiary	tertiary	few times/once	3	very close place	4	know close place	no fixed time	1	short queue	3	not caring	1	12	positive	important	3	important	a little fearful	1	fearful/not sure	partial protection	3	full/partial protection	trust them	3	do not trust them	1	11	good
female	25	single	not married	completed secondary	secondary	none/primary/secondary	non-clinical staff		no	no	no	no	no	no	no	non-clinical staff	1	nofic	public	tertiary	tertiary	many times	4	no place	0	know far place/no place	not applicable	0	not applicable	0	not applicable	0	4	negative	not sure	2	not important/not sure	not fearful	3	not fearful	full protection	4	full/partial protection	not sure	2	not sure	2	13	good
male	39	married	married	masters & above	tertiary	tertiary	other	Physiotherapist	no	no	no	no	no	no	yes	clinical staff	13	aefutha	public	tertiary	tertiary	many times	4	very close place	4	know close place	do not know	0	do not know	2	not sure	2	12	positive	not sure	2	not important/not sure	not sure	2	fearful/not sure	not sure	2	no protection/not sure	trust them very much	4	not sure	2	12	good
male	41	married	married	completed secondary	secondary	none/primary/secondary	health attendant		no	yes	no	no	no	no	no	clinical staff	16	aefutha	public	tertiary	tertiary	many times	4	ver far place	1	know far place/no place	do not know	0	long queue	1	not sure	2	8	negative	very important	4	important	not fearful at all	4	not fearful	full protection	4	full/partial protection	trust them very much	4	trust them	3	19	good
male	26	single	not married	HND/degree	tertiary	tertiary	pharmacist		no	no	no	no	yes	no	no	clinical staff	1	aefutha	public	tertiary	tertiary	few times/once	3	close place	3	know close place	do not know	0	do not know	2	not sure	2	10	positive	not sure	2	not important/not sure	very fearful	0	fearful/not sure	not sure	2	no protection/not sure	not sure	2	do not trust them	1	7	poor
female	23	single	not married	HND/degree	tertiary	tertiary	pharmacist		no	no	no	no	yes	no	no	clinical staff	1	aefutha	public	tertiary	tertiary	many times	4	no place	0	know far place/no place	not applicable	0	not applicable	0	not applicable	0	4	negative	very important	4	important	a little fearful	1	fearful/not sure	not sure	2	no protection/not sure	trust them	3	not sure	2	12	good
female	23	single	not married	HND/degree	tertiary	tertiary	pharmacist		no	no	no	no	yes	no	no	clinical staff	1	aefutha	public	tertiary	tertiary	few times/once	3	no place	0	know far place/no place	not applicable	0	not applicable	0	not applicable	0	3	negative	not sure	2	not important/not sure	not sure	2	fearful/not sure	not sure	2	no protection/not sure	not sure	2	not sure	2	10	good
male	29	single	not married	HND/degree	tertiary	tertiary	non-clinical staff		no	no	no	no	no	no	no	non-clinical staff	1	nofic	public	tertiary	tertiary	many times	4	very close place	4	know close place	daily to twice a week	4	short queue	3	very caring	4	19	positive	important	3	important	not fearful at all	4	not fearful	partial protection	3	full/partial protection	trust them very much	4	trust them	3	17	good
female	20	single	not married	completed secondary	secondary	none/primary/secondary	non-clinical staff		no	no	no	no	no	no	no	non-clinical staff	0	nofic	public	tertiary	tertiary	many times	4	very close place	4	know close place	do not know	0	do not know	2	not sure	2	12	positive	not sure	2	not important/not sure	not sure	2	fearful/not sure	not sure	2	no protection/not sure	do not trust them at all	0	do not trust them at all	0	6	poor
female	37	married	married	HND/degree	tertiary	tertiary	health attendant		no	yes	no	no	no	no	no	clinical staff	13	nofic	public	tertiary	tertiary	many times	4	very close place	4	know close place	daily to twice a week	4	do not know	2	not sure	2	16	positive	not sure	2	not important/not sure	very fearful	0	fearful/not sure	no protection at all	0	no protection/not sure	trust them	3	do not trust them	1	6	poor
female	31	married	married	completed secondary	secondary	none/primary/secondary	non-clinical staff		no	no	no	no	no	no	no	non-clinical staff	1	nofic	public	tertiary	tertiary	many times	4	very close place	4	know close place	do not know	0	do not know	2	not sure	2	12	positive	not sure	2	not important/not sure	not fearful	3	not fearful	partial protection	3	full/partial protection	do not trust them	1	do not trust them	1	10	good
female	42	married	married	HND/degree	tertiary	tertiary	non-clinical staff		no	no	no	no	no	no	no	non-clinical staff	13	nofic	public	tertiary	tertiary	many times	4	very close place	4	know close place	do not know	0	do not know	2	not sure	2	12	positive	important	3	important	not fearful	3	not fearful	partial protection	3	full/partial protection	trust them very much	4	do not trust them	1	14	good
male	38	married	married	diploma	tertiary	tertiary	non-clinical staff		no	no	no	no	no	no	no	non-clinical staff	1	nofic	public	tertiary	tertiary	many times	4	very close place	4	know close place	daily to twice a week	4	do not know	2	not sure	2	16	positive	not important at all	0	not important/not sure	very fearful	0	fearful/not sure	partial protection	3	full/partial protection	trust them	3	trust them	3	9	poor
male	30	married	married	masters & above	tertiary	tertiary	med lab scientist		no	no	no	yes	no	no	no	clinical staff	10	aefutha	public	tertiary	tertiary	many times	4	very close place	4	know close place	once a week	3	do not know	2	not sure	2	15	positive	not sure	2	not important/not sure	a little fearful	1	fearful/not sure	no protection	1	no protection/not sure	do not trust them at all	0	do not trust them	1	5	poor
male	25	married	married	completed secondary	secondary	none/primary/secondary	non-clinical staff		no	no	no	no	no	no	no	non-clinical staff	0	aefutha	public	tertiary	tertiary	many times	4	very close place	4	know close place	do not know	0	do not know	2	not sure	2	12	positive	very important	4	important	not fearful at all	4	not fearful	partial protection	3	full/partial protection	trust them very much	4	trust them very much	4	19	good
female	32	married	married	HND/degree	tertiary	tertiary	pharmacy technician		no	no	no	no	yes	no	no	clinical staff	9	aefutha	public	tertiary	tertiary	many times	4	very close place	4	know close place	do not know	0	do not know	2	not sure	2	12	positive	very important	4	important	not fearful at all	4	not fearful	no protection	1	no protection/not sure	trust them very much	4	do not trust them at all	0	13	good
male	36	married	married	diploma	tertiary	tertiary	nurse/midwife		no	no	yes	no	no	no	no	clinical staff	8	aefutha	public	tertiary	tertiary	many times	4	very close place	4	know close place	once a week	3	do not know	2	not sure	2	15	positive	not sure	2	not important/not sure	not fearful	3	not fearful	not sure	2	no protection/not sure	not sure	2	not sure	2	11	good
male	25	single	not married	diploma	tertiary	tertiary	non-clinical staff		no	no	no	no	no	no	no	non-clinical staff	1	nofic	public	tertiary	tertiary	many times	4	no place	0	know far place/no place	not applicable	0	not applicable	0	not applicable	0	4	negative	important	3	important	not fearful	3	not fearful	partial protection	3	full/partial protection	trust them	3	trust them	3	15	good
female	24	single	not married	completed secondary	secondary	none/primary/secondary	non-clinical staff		no	no	no	no	no	no	no	non-clinical staff	1	nofic	public	tertiary	tertiary	many times	4	very close place	4	know close place	daily to twice a week	4	short queue	3	very caring	4	19	positive	not important	1	not important/not sure	not fearful	3	not fearful	partial protection	3	full/partial protection	trust them	3	trust them	3	13	good
female	29	married	married	completed secondary	secondary	none/primary/secondary	health attendant		no	yes	no	no	no	no	no	clinical staff	1	nofic	public	tertiary	tertiary	many times	4	very close place	4	know close place	daily to twice a week	4	no queue	4	very caring	4	20	positive	very important	4	important	not fearful	3	not fearful	full protection	4	full/partial protection	trust them very much	4	trust them very much	4	19	good
female	30	married	married	HND/degree	tertiary	tertiary	nurse/midwife		no	no	yes	no	no	no	no	clinical staff	3	nofic	public	tertiary	tertiary	many times	4	very close place	4	know close place	once a week	3	short queue	3	very caring	4	18	positive	important	3	important	a little fearful	1	fearful/not sure	partial protection	3	full/partial protection	trust them very much	4	trust them very much	4	15	good
male	35	married	married	completed primary	primary	none/primary/secondary	non-clinical staff		no	no	no	no	no	no	no	non-clinical staff	3	nofic	public	tertiary	tertiary	many times	4	very close place	4	know close place	do not know	0	do not know	2	not sure	2	12	positive	very important	4	important	very fearful	0	fearful/not sure	partial protection	3	full/partial protection	trust them	3	do not trust them	1	11	good
female	34	married	married	HND/degree	tertiary	tertiary	nurse/midwife		no	no	yes	no	no	no	no	clinical staff	1	aefutha	public	tertiary	tertiary	many times	4	far place	2	know far place/no place	daily to twice a week	4	short queue	3	very caring	4	17	positive	very important	4	important	a little fearful	1	fearful/not sure	partial protection	3	full/partial protection	trust them very much	4	do not trust them	1	13	good
female	20	married	married	completed secondary	secondary	none/primary/secondary	non-clinical staff		no	no	no	no	no	no	no	non-clinical staff	1	aefutha	public	tertiary	tertiary	many times	4	no place	0	know far place/no place	not applicable	0	not applicable	0	not applicable	0	4	negative	important	3	important	a little fearful	1	fearful/not sure	partial protection	3	full/partial protection	do not trust them	1	do not trust them	1	9	poor
male	46	married	married	HND/degree	tertiary	tertiary	nurse/midwife		no	no	yes	no	no	no	no	clinical staff	19	aefutha	public	tertiary	tertiary	many times	4	very close place	4	know close place	do not know	0	do not know	2	caring	3	13	positive	not sure	2	not important/not sure	not fearful at all	4	not fearful	not sure	2	no protection/not sure	not sure	2	not sure	2	12	good
female	26	single	not married	HND/degree	tertiary	tertiary	other	Dietician	no	no	no	no	no	no	yes	clinical staff	3	aefutha	public	tertiary	tertiary	few times/once	3	very close place	4	know close place	daily to twice a week	4	long queue	1	not sure	2	14	positive	not important at all	0	not important/not sure	not fearful at all	4	not fearful	not sure	2	no protection/not sure	trust them	3	do not trust them	1	10	good
male	27	single	not married	HND/degree	tertiary	tertiary	other	Dietitian	no	no	no	no	no	no	yes	clinical staff	5	aefutha	public	tertiary	tertiary	many times	4	very close place	4	know close place	do not know	0	do not know	2	not sure	2	12	positive	not important	1	not important/not sure	not fearful at all	4	not fearful	no protection	1	no protection/not sure	not sure	2	do not trust them	1	9	poor
female	22	single	not married	completed secondary	secondary	none/primary/secondary	pmv		yes	no	no	no	no	no	no	clinical staff	1	pmv	private	primary	primary/secondary	many times	4	far place	2	know far place/no place	do not know	0	do not know	2	not sure	2	10	positive	very important	4	important	very fearful	0	fearful/not sure	full protection	4	full/partial protection	trust them very much	4	trust them	3	15	good
female	22	single	not married	completed secondary	secondary	none/primary/secondary	pmv		yes	no	no	no	no	no	no	clinical staff	2	pmv	private	primary	primary/secondary	many times	4	very close place	4	know close place	daily to twice a week	4	no queue	4	very caring	4	20	positive	very important	4	important	not fearful at all	4	not fearful	full protection	4	full/partial protection	trust them very much	4	trust them very much	4	20	good
male	51	married	married	masters & above	tertiary	tertiary	pharmacist		no	no	no	no	yes	no	no	clinical staff	20	private pharm	private	primary	primary/secondary	many times	4	close place	3	know close place	daily to twice a week	4	no queue	4	very caring	4	19	positive	very important	4	important	not fearful at all	4	not fearful	full protection	4	full/partial protection	trust them very much	4	trust them very much	4	20	good
female	33	married	married	completed secondary	secondary	none/primary/secondary	pharmacy technician		no	no	no	no	yes	no	no	clinical staff	5	private pharm	private	primary	primary/secondary	many times	4	close place	3	know close place	daily to twice a week	4	no queue	4	very caring	4	19	positive	very important	4	important	not fearful at all	4	not fearful	full protection	4	full/partial protection	trust them very much	4	trust them very much	4	20	good
female	26	single	not married	diploma	tertiary	tertiary	pharmacy technician		no	no	no	no	yes	no	no	clinical staff	3	private pharm	private	primary	primary/secondary	many times	4	very close place	4	know close place	daily to twice a week	4	do not know	2	not sure	2	16	positive	very important	4	important	not sure	2	fearful/not sure	full protection	4	full/partial protection	trust them very much	4	trust them very much	4	18	good
male	26	single	not married	completed secondary	secondary	none/primary/secondary	pharmacy technician		no	no	no	no	yes	no	no	clinical staff	3	private pharm	private	primary	primary/secondary	many times	4	far place	2	know far place/no place	do not know	0	no queue	4	very caring	4	14	positive	very important	4	important	not fearful	3	not fearful	full protection	4	full/partial protection	trust them very much	4	trust them very much	4	19	good
female	28	married	married	completed secondary	secondary	none/primary/secondary	pmv		yes	no	no	no	no	no	no	clinical staff	3	pmv	private	primary	primary/secondary	many times	4	far place	2	know far place/no place	daily to twice a week	4	short queue	3	very caring	4	17	positive	very important	4	important	not sure	2	fearful/not sure	full protection	4	full/partial protection	trust them very much	4	trust them very much	4	18	good
female	20	single	not married	completed secondary	secondary	none/primary/secondary	pmv		yes	no	no	no	no	no	no	clinical staff	1	pmv	private	primary	primary/secondary	many times	4	no place	0	know far place/no place	not applicable	0	not applicable	0	not applicable	0	4	negative	not sure	2	not important/not sure	not fearful at all	4	not fearful	not sure	2	no protection/not sure	not sure	2	not sure	2	12	good
female	23	single	not married	completed secondary	secondary	none/primary/secondary	pmv		yes	no	no	no	no	no	no	clinical staff	2	pmv	private	primary	primary/secondary	many times	4	very close place	4	know close place	daily to twice a week	4	no queue	4	not sure	2	18	positive	very important	4	important	not fearful	3	not fearful	full protection	4	full/partial protection	trust them very much	4	trust them	3	18	good
female	18	single	not married	some secondary	secondary	none/primary/secondary	pmv		yes	no	no	no	no	no	no	clinical staff	0	pmv	private	primary	primary/secondary	many times	4	far place	2	know far place/no place	do not know	0	short queue	3	caring	3	12	positive	very important	4	important	a little fearful	1	fearful/not sure	full protection	4	full/partial protection	trust them very much	4	trust them	3	16	good
female	25	single	not married	completed secondary	secondary	none/primary/secondary	pmv		yes	no	no	no	no	no	no	clinical staff	3	pmv	private	primary	primary/secondary	many times	4	close place	3	know close place	daily to twice a week	4	short queue	3	very caring	4	18	positive	very important	4	important	not fearful	3	not fearful	full protection	4	full/partial protection	trust them very much	4	trust them very much	4	19	good
female	17	single	not married	some secondary	secondary	none/primary/secondary	pmv		yes	no	no	no	no	no	no	clinical staff	0	pmv	private	primary	primary/secondary	many times	4	no place	0	know far place/no place	not applicable	0	not applicable	0	not applicable	0	4	negative	not sure	2	not important/not sure	very fearful	0	fearful/not sure	not sure	2	no protection/not sure	trust them	3	do not trust them	1	8	poor
male	30	single	not married	diploma	tertiary	tertiary	pmv		yes	no	no	no	no	no	no	clinical staff	6	pmv	private	primary	primary/secondary	many times	4	very close place	4	know close place	daily to twice a week	4	no queue	4	very caring	4	20	positive	very important	4	important	not fearful	3	not fearful	full protection	4	full/partial protection	trust them very much	4	trust them very much	4	19	good
female	21	single	not married	completed secondary	secondary	none/primary/secondary	pmv		yes	no	no	no	no	no	no	clinical staff	2	pmv	private	primary	primary/secondary	many times	4	close place	3	know close place	do not know	0	short queue	3	caring	3	13	positive	very important	4	important	a little fearful	1	fearful/not sure	full protection	4	full/partial protection	trust them very much	4	not sure	2	15	good
female	53	married	married	HND/degree	tertiary	tertiary	medical officer		no	no	no	no	no	yes	no	clinical staff	21	private hosp/clinic	private	primary	primary/secondary	many times	4	close place	3	know close place	daily to twice a week	4	do not know	2	very caring	4	17	positive	very important	4	important	not fearful at all	4	not fearful	full protection	4	full/partial protection	trust them very much	4	trust them very much	4	20	good
female	33	married	married	HND/degree	tertiary	tertiary	nurse/midwife		no	no	yes	no	no	no	no	clinical staff	5	private hosp/clinic	private	primary	primary/secondary	many times	4	far place	2	know far place/no place	do not know	0	no queue	4	very caring	4	14	positive	very important	4	important	not fearful at all	4	not fearful	full protection	4	full/partial protection	trust them very much	4	trust them very much	4	20	good
female	26	single	not married	completed secondary	secondary	none/primary/secondary	jchew		no	no	yes	no	no	no	no	clinical staff	3	pmv	private	primary	primary/secondary	many times	4	far place	2	know far place/no place	daily to twice a week	4	short queue	3	caring	3	16	positive	very important	4	important	a little fearful	1	fearful/not sure	full protection	4	full/partial protection	trust them very much	4	trust them very much	4	17	good
female	23	single	not married	diploma	tertiary	tertiary	jchew		no	no	yes	no	no	no	no	clinical staff	2	private hosp/clinic	private	primary	primary/secondary	many times	4	very close place	4	know close place	daily to twice a week	4	no queue	4	very caring	4	20	positive	very important	4	important	a little fearful	1	fearful/not sure	full protection	4	full/partial protection	trust them very much	4	trust them very much	4	17	good
female	47	widowed	not married	HND/degree	tertiary	tertiary	nurse/midwife		no	no	yes	no	no	no	no	clinical staff	19	private hosp/clinic	private	primary	primary/secondary	many times	4	very close place	4	know close place	daily to twice a week	4	do not know	2	very caring	4	18	positive	very important	4	important	not sure	2	fearful/not sure	full protection	4	full/partial protection	trust them very much	4	trust them very much	4	18	good
female	20	single	not married	completed secondary	secondary	none/primary/secondary	pmv		yes	no	no	no	no	no	no	clinical staff	1	pmv	private	primary	primary/secondary	many times	4	no place	0	know far place/no place	not applicable	0	not applicable	0	not applicable	0	4	negative	not important at all	0	not important/not sure	very fearful	0	fearful/not sure	no protection at all	0	no protection/not sure	do not trust them at all	0	do not trust them at all	0	0	poor
female	28	married	married	completed secondary	secondary	none/primary/secondary	pmv		yes	no	no	no	no	no	no	clinical staff	7	pmv	private	primary	primary/secondary	many times	4	close place	3	know close place	daily to twice a week	4	short queue	3	very caring	4	18	positive	very important	4	important	not sure	2	fearful/not sure	full protection	4	full/partial protection	trust them very much	4	trust them	3	17	good
male	23	single	not married	completed secondary	secondary	none/primary/secondary	pmv		yes	no	no	no	no	no	no	clinical staff	2	pmv	private	primary	primary/secondary	many times	4	close place	3	know close place	do not know	0	do not know	2	caring	3	12	positive	very important	4	important	not sure	2	fearful/not sure	full protection	4	full/partial protection	trust them very much	4	trust them very much	4	18	good
female	21	single	not married	completed secondary	secondary	none/primary/secondary	pmv		yes	no	no	no	no	no	no	clinical staff	0	pmv	private	primary	primary/secondary	many times	4	ver far place	1	know far place/no place	do not know	0	do not know	2	not sure	2	9	negative	not sure	2	not important/not sure	very fearful	0	fearful/not sure	not sure	2	no protection/not sure	do not trust them	1	do not trust them	1	6	poor
female	23	single	not married	completed secondary	secondary	none/primary/secondary	pmv		yes	no	no	no	no	no	no	clinical staff	1	pmv	private	primary	primary/secondary	many times	4	very close place	4	know close place	daily to twice a week	4	no queue	4	caring	3	19	positive	very important	4	important	not fearful	3	not fearful	full protection	4	full/partial protection	trust them very much	4	trust them very much	4	19	good
male	43	married	married	HND/degree	tertiary	tertiary	pmv		yes	no	no	no	no	no	no	clinical staff	11	pmv	private	primary	primary/secondary	many times	4	close place	3	know close place	daily to twice a week	4	short queue	3	caring	3	17	positive	very important	4	important	not fearful	3	not fearful	full protection	4	full/partial protection	trust them very much	4	trust them very much	4	19	good
female	33	married	married	diploma	tertiary	tertiary	pmv		yes	no	no	no	no	no	no	clinical staff	6	pmv	private	primary	primary/secondary	many times	4	far place	2	know far place/no place	daily to twice a week	4	short queue	3	caring	3	16	positive	very important	4	important	not fearful at all	4	not fearful	full protection	4	full/partial protection	trust them very much	4	trust them very much	4	20	good
female	20	single	not married	completed secondary	secondary	none/primary/secondary	pmv		yes	no	no	no	no	no	no	clinical staff	1	pmv	private	primary	primary/secondary	many times	4	close place	3	know close place	daily to twice a week	4	no queue	4	caring	3	18	positive	very important	4	important	very fearful	0	fearful/not sure	full protection	4	full/partial protection	trust them very much	4	trust them very much	4	16	good
male	39	married	married	completed secondary	secondary	none/primary/secondary	pmv		yes	no	no	no	no	no	no	clinical staff	6	pmv	private	primary	primary/secondary	many times	4	ver far place	1	know far place/no place	do not know	0	do not know	2	caring	3	10	positive	very important	4	important	not sure	2	fearful/not sure	full protection	4	full/partial protection	trust them very much	4	trust them very much	4	18	good
male	19	single	not married	some secondary	secondary	none/primary/secondary	pmv		yes	no	no	no	no	no	no	clinical staff	0	pmv	private	primary	primary/secondary	many times	4	very close place	4	know close place	daily to twice a week	4	short queue	3	very caring	4	19	positive	very important	4	important	a little fearful	1	fearful/not sure	full protection	4	full/partial protection	trust them very much	4	trust them	3	16	good
male	24	single	not married	completed secondary	secondary	none/primary/secondary	pmv		yes	no	no	no	no	no	no	clinical staff	4	pmv	private	primary	primary/secondary	many times	4	very close place	4	know close place	daily to twice a week	4	no queue	4	very caring	4	20	positive	very important	4	important	not fearful at all	4	not fearful	full protection	4	full/partial protection	trust them very much	4	trust them very much	4	20	good
female	27	single	not married	completed secondary	secondary	none/primary/secondary	jchew		no	no	yes	no	no	no	no	clinical staff	2	private hosp/clinic	private	primary	primary/secondary	many times	4	far place	2	know far place/no place	do not know	0	no queue	4	very caring	4	14	positive	important	3	important	not fearful at all	4	not fearful	full protection	4	full/partial protection	trust them very much	4	trust them	3	18	good
female	24	single	not married	completed secondary	secondary	none/primary/secondary	jchew		no	no	yes	no	no	no	no	clinical staff	3	private hosp/clinic	private	primary	primary/secondary	many times	4	far place	2	know far place/no place	daily to twice a week	4	short queue	3	very caring	4	17	positive	very important	4	important	very fearful	0	fearful/not sure	full protection	4	full/partial protection	trust them very much	4	trust them very much	4	16	good
female	24	single	not married	completed secondary	secondary	none/primary/secondary	jchew		no	no	yes	no	no	no	no	clinical staff	1	private hosp/clinic	private	primary	primary/secondary	many times	4	no place	0	know far place/no place	not applicable	0	not applicable	0	not applicable	0	4	negative	not sure	2	not important/not sure	very fearful	0	fearful/not sure	not sure	2	no protection/not sure	trust them very much	4	do not trust them	1	9	poor
female	38	married	married	diploma	tertiary	tertiary	pmv		yes	no	no	no	no	no	no	clinical staff	9	pmv	private	primary	primary/secondary	many times	4	no place	0	know far place/no place	not applicable	0	not applicable	0	not applicable	0	4	negative	not important	1	not important/not sure	not fearful at all	4	not fearful	no protection	1	no protection/not sure	trust them very much	4	do not trust them at all	0	10	good
female	20	single	not married	completed secondary	secondary	none/primary/secondary	pmv		yes	no	no	no	no	no	no	clinical staff	1	pmv	private	primary	primary/secondary	many times	4	very close place	4	know close place	daily to twice a week	4	no queue	4	very caring	4	20	positive	very important	4	important	very fearful	0	fearful/not sure	full protection	4	full/partial protection	trust them very much	4	trust them very much	4	16	good
male	20	single	not married	completed secondary	secondary	none/primary/secondary	pmv		yes	no	no	no	no	no	no	clinical staff	0	pmv	private	primary	primary/secondary	many times	4	no place	0	know far place/no place	not applicable	0	not applicable	0	not applicable	0	4	negative	very important	4	important	very fearful	0	fearful/not sure	full protection	4	full/partial protection	trust them very much	4	trust them very much	4	16	good
male	38	married	married	completed secondary	secondary	none/primary/secondary	pmv		yes	no	no	no	no	no	no	clinical staff	9	pmv	private	primary	primary/secondary	many times	4	far place	2	know far place/no place	daily to twice a week	4	no queue	4	very caring	4	18	positive	very important	4	important	not fearful at all	4	not fearful	full protection	4	full/partial protection	trust them very much	4	trust them very much	4	20	good
female	27	married	married	completed secondary	secondary	none/primary/secondary	pmv		yes	no	no	no	no	no	no	clinical staff	5	pmv	private	primary	primary/secondary	many times	4	very close place	4	know close place	daily to twice a week	4	short queue	3	very caring	4	19	positive	very important	4	important	a little fearful	1	fearful/not sure	full protection	4	full/partial protection	trust them very much	4	trust them very much	4	17	good
female	20	single	not married	some secondary	secondary	none/primary/secondary	pmv		yes	no	no	no	no	no	no	clinical staff	3	pmv	private	primary	primary/secondary	many times	4	far place	2	know far place/no place	daily to twice a week	4	short queue	3	very caring	4	17	positive	very important	4	important	very fearful	0	fearful/not sure	full protection	4	full/partial protection	trust them very much	4	trust them very much	4	16	good
female	23	single	not married	completed secondary	secondary	none/primary/secondary	pmv		yes	no	no	no	no	no	no	clinical staff	5	pmv	private	primary	primary/secondary	many times	4	very close place	4	know close place	daily to twice a week	4	no queue	4	very caring	4	20	positive	very important	4	important	not fearful at all	4	not fearful	full protection	4	full/partial protection	trust them very much	4	trust them very much	4	20	good
female	19	single	not married	completed secondary	secondary	none/primary/secondary	pmv		yes	no	no	no	no	no	no	clinical staff	0	pmv	private	primary	primary/secondary	many times	4	far place	2	know far place/no place	do not know	0	short queue	3	very caring	4	13	positive	very important	4	important	very fearful	0	fearful/not sure	full protection	4	full/partial protection	trust them very much	4	trust them very much	4	16	good
female	25	single	not married	completed secondary	secondary	none/primary/secondary	jchew		no	no	yes	no	no	no	no	clinical staff	2	private hosp/clinic	private	primary	primary/secondary	many times	4	far place	2	know far place/no place	daily to twice a week	4	no queue	4	very caring	4	18	positive	very important	4	important	not fearful	3	not fearful	full protection	4	full/partial protection	trust them very much	4	trust them very much	4	19	good
male	26	single	not married	completed secondary	secondary	none/primary/secondary	jchew		no	no	yes	no	no	no	no	clinical staff	2	private hosp/clinic	private	primary	primary/secondary	many times	4	close place	3	know close place	do not know	0	do not know	2	very caring	4	13	positive	very important	4	important	not fearful at all	4	not fearful	full protection	4	full/partial protection	trust them very much	4	trust them	3	19	good
female	30	married	married	some secondary	secondary	none/primary/secondary	non-clinical staff		no	no	no	no	no	no	no	non-clinical staff	3	private hosp/clinic	private	primary	primary/secondary	many times	4	very close place	4	know close place	daily to twice a week	4	no queue	4	very caring	4	20	positive	very important	4	important	not fearful at all	4	not fearful	full protection	4	full/partial protection	trust them very much	4	trust them very much	4	20	good
male	22	single	not married	completed secondary	secondary	none/primary/secondary	pmv		yes	no	no	no	no	no	no	clinical staff	1	pmv	private	primary	primary/secondary	many times	4	far place	2	know far place/no place	do not know	0	short queue	3	caring	3	12	positive	important	3	important	not sure	2	fearful/not sure	full protection	4	full/partial protection	trust them	3	not sure	2	14	good
female	20	single	not married	some secondary	secondary	none/primary/secondary	pmv		yes	no	no	no	no	no	no	clinical staff	0	pmv	private	primary	primary/secondary	many times	4	no place	0	know far place/no place	not applicable	0	not applicable	0	not applicable	0	4	negative	not important	1	not important/not sure	not sure	2	fearful/not sure	not sure	2	no protection/not sure	do not trust them	1	do not trust them	1	7	poor
female	22	single	not married	completed secondary	secondary	none/primary/secondary	pmv		yes	no	no	no	no	no	no	clinical staff	1	private pharm	private	primary	primary/secondary	many times	4	very close place	4	know close place	do not know	0	do not know	2	not sure	2	12	positive	not sure	2	not important/not sure	very fearful	0	fearful/not sure	not sure	2	no protection/not sure	do not trust them at all	0	do not trust them at all	0	4	poor
female	25	single	not married	diploma	tertiary	tertiary	chew		no	no	yes	no	no	no	no	clinical staff	1	pmv	private	primary	primary/secondary	many times	4	very close place	4	know close place	daily to twice a week	4	short queue	3	very caring	4	19	positive	very important	4	important	not fearful at all	4	not fearful	full protection	4	full/partial protection	trust them very much	4	trust them	3	19	good
male	29	married	married	diploma	tertiary	tertiary	jchew		no	no	yes	no	no	no	no	clinical staff	8	phc centre	public	primary	primary/secondary	many times	4	far place	2	know far place/no place	daily to twice a week	4	short queue	3	caring	3	16	positive	important	3	important	a little fearful	1	fearful/not sure	full protection	4	full/partial protection	trust them	3	trust them	3	14	good
female	31	married	married	diploma	tertiary	tertiary	chew		no	no	yes	no	no	no	no	clinical staff	6	phc centre	public	primary	primary/secondary	many times	4	close place	3	know close place	daily to twice a week	4	long queue	1	caring	3	15	positive	important	3	important	a little fearful	1	fearful/not sure	partial protection	3	full/partial protection	trust them	3	trust them	3	13	good
male	37	married	married	diploma	tertiary	tertiary	chew		no	no	yes	no	no	no	no	clinical staff	15	phc centre	public	primary	primary/secondary	many times	4	very close place	4	know close place	daily to twice a week	4	no queue	4	very caring	4	20	positive	very important	4	important	a little fearful	1	fearful/not sure	full protection	4	full/partial protection	trust them	3	trust them	3	15	good
male	30	married	married	diploma	tertiary	tertiary	jchew		no	no	yes	no	no	no	no	clinical staff	6	phc centre	public	primary	primary/secondary	many times	4	very close place	4	know close place	daily to twice a week	4	no queue	4	very caring	4	20	positive	very important	4	important	not fearful at all	4	not fearful	full protection	4	full/partial protection	trust them very much	4	trust them very much	4	20	good
male	29	married	married	diploma	tertiary	tertiary	house officer		no	no	no	no	no	yes	no	clinical staff	3	phc centre	public	primary	primary/secondary	many times	4	far place	2	know far place/no place	daily to twice a week	4	short queue	3	caring	3	16	positive	important	3	important	a little fearful	1	fearful/not sure	partial protection	3	full/partial protection	trust them	3	trust them	3	13	good
male	40	married	married	HND/degree	tertiary	tertiary	house officer		no	no	no	no	no	yes	no	clinical staff	9	phc centre	public	primary	primary/secondary	many times	4	far place	2	know far place/no place	daily to twice a week	4	long queue	1	very caring	4	15	positive	very important	4	important	a little fearful	1	fearful/not sure	full protection	4	full/partial protection	trust them	3	trust them	3	15	good
female	28	married	married	diploma	tertiary	tertiary	house officer		no	no	no	no	no	yes	no	clinical staff	5	phc centre	public	primary	primary/secondary	many times	4	far place	2	know far place/no place	daily to twice a week	4	short queue	3	caring	3	16	positive	important	3	important	a little fearful	1	fearful/not sure	partial protection	3	full/partial protection	trust them	3	trust them very much	4	14	good
female	29	single	not married	diploma	tertiary	tertiary	chew		no	no	yes	no	no	no	no	clinical staff	7	phc centre	public	primary	primary/secondary	many times	4	close place	3	know close place	daily to twice a week	4	no queue	4	caring	3	18	positive	important	3	important	a little fearful	1	fearful/not sure	partial protection	3	full/partial protection	trust them	3	trust them	3	13	good
female	29	single	not married	diploma	tertiary	tertiary	chew		no	no	yes	no	no	no	no	clinical staff	8	phc centre	public	primary	primary/secondary	many times	4	very close place	4	know close place	daily to twice a week	4	no queue	4	very caring	4	20	positive	very important	4	important	a little fearful	1	fearful/not sure	partial protection	3	full/partial protection	trust them very much	4	trust them	3	15	good
male	33	single	not married	HND/degree	tertiary	tertiary	med lab scientist		no	no	no	yes	no	no	no	clinical staff	9	phc centre	public	primary	primary/secondary	many times	4	very close place	4	know close place	daily to twice a week	4	no queue	4	very caring	4	20	positive	important	3	important	a little fearful	1	fearful/not sure	partial protection	3	full/partial protection	trust them	3	trust them	3	13	good
female	29	married	married	diploma	tertiary	tertiary	chew		no	no	yes	no	no	no	no	clinical staff	7	pmv	private	primary	primary/secondary	many times	4	far place	2	know far place/no place	daily to twice a week	4	short queue	3	caring	3	16	positive	important	3	important	a little fearful	1	fearful/not sure	partial protection	3	full/partial protection	trust them	3	trust them	3	13	good
male	50	married	married	HND/degree	tertiary	tertiary	resident doctor		no	no	no	no	no	yes	no	clinical staff	20	private hosp/clinic	private	primary	primary/secondary	many times	4	very close place	4	know close place	daily to twice a week	4	no queue	4	caring	3	19	positive	very important	4	important	not fearful at all	4	not fearful	full protection	4	full/partial protection	trust them very much	4	trust them very much	4	20	good
male	31	married	married	diploma	tertiary	tertiary	chew		no	no	yes	no	no	no	no	clinical staff	9	pmv	private	primary	primary/secondary	many times	4	very close place	4	know close place	daily to twice a week	4	no queue	4	very caring	4	20	positive	very important	4	important	not fearful at all	4	not fearful	full protection	4	full/partial protection	trust them very much	4	trust them very much	4	20	good
male	31	married	married	diploma	tertiary	tertiary	med lab scientist		no	no	no	yes	no	no	no	clinical staff	10	phc centre	public	primary	primary/secondary	many times	4	far place	2	know far place/no place	daily to twice a week	4	no queue	4	very caring	4	18	positive	very important	4	important	not fearful at all	4	not fearful	full protection	4	full/partial protection	trust them very much	4	trust them very much	4	20	good
female	26	single	not married	diploma	tertiary	tertiary	chew		no	no	yes	no	no	no	no	clinical staff	5	phc centre	public	primary	primary/secondary	many times	4	very close place	4	know close place	daily to twice a week	4	no queue	4	caring	3	19	positive	important	3	important	a little fearful	1	fearful/not sure	partial protection	3	full/partial protection	trust them	3	trust them	3	13	good
female	23	single	not married	completed secondary	secondary	none/primary/secondary	pmv		yes	no	no	no	no	no	no	clinical staff	2	pmv	private	primary	primary/secondary	many times	4	far place	2	know far place/no place	daily to twice a week	4	no queue	4	very caring	4	18	positive	very important	4	important	not fearful	3	not fearful	full protection	4	full/partial protection	trust them very much	4	trust them	3	18	good
female	19	married	married	some secondary	secondary	none/primary/secondary	pmv		yes	no	no	no	no	no	no	clinical staff	0	pmv	private	primary	primary/secondary	many times	4	far place	2	know far place/no place	do not know	0	no queue	4	very caring	4	14	positive	very important	4	important	very fearful	0	fearful/not sure	full protection	4	full/partial protection	trust them very much	4	trust them very much	4	16	good
female	47	married	married	HND/degree	tertiary	tertiary	chew		no	no	yes	no	no	no	no	clinical staff	19	phc centre	public	primary	primary/secondary	many times	4	very close place	4	know close place	daily to twice a week	4	no queue	4	very caring	4	20	positive	very important	4	important	not fearful at all	4	not fearful	full protection	4	full/partial protection	trust them very much	4	trust them very much	4	20	good
female	49	widowed	not married	HND/degree	tertiary	tertiary	cho		no	no	yes	no	no	no	no	clinical staff	21	phc centre	public	primary	primary/secondary	many times	4	close place	3	know close place	daily to twice a week	4	no queue	4	very caring	4	19	positive	very important	4	important	not fearful at all	4	not fearful	full protection	4	full/partial protection	trust them very much	4	trust them very much	4	20	good
female	48	married	married	completed secondary	secondary	none/primary/secondary	health attendant		no	yes	no	no	no	no	no	clinical staff	16	phc centre	public	primary	primary/secondary	many times	4	close place	3	know close place	daily to twice a week	4	short queue	3	very caring	4	18	positive	very important	4	important	not fearful at all	4	not fearful	full protection	4	full/partial protection	trust them very much	4	trust them very much	4	20	good
female	26	single	not married	completed secondary	secondary	none/primary/secondary	pmv		yes	no	no	no	no	no	no	clinical staff	3	pmv	private	primary	primary/secondary	many times	4	far place	2	know far place/no place	do not know	0	short queue	3	caring	3	12	positive	very important	4	important	not fearful	3	not fearful	full protection	4	full/partial protection	trust them very much	4	trust them very much	4	19	good
male	19	single	not married	some secondary	secondary	none/primary/secondary	pmv		yes	no	no	no	no	no	no	clinical staff	1	pmv	private	primary	primary/secondary	many times	4	close place	3	know close place	do not know	0	do not know	2	not sure	2	11	positive	important	3	important	not sure	2	fearful/not sure	not sure	2	no protection/not sure	do not trust them	1	do not trust them at all	0	8	poor
female	28	single	not married	completed secondary	secondary	none/primary/secondary	non-clinical staff		no	no	no	no	no	no	no	non-clinical staff	3	private lab	private	primary	primary/secondary	many times	4	close place	3	know close place	daily to twice a week	4	no queue	4	caring	3	18	positive	very important	4	important	not fearful at all	4	not fearful	full protection	4	full/partial protection	trust them very much	4	trust them	3	19	good
male	42	married	married	HND/degree	tertiary	tertiary	med lab scientist		no	no	no	yes	no	no	no	clinical staff	11	private lab	private	primary	primary/secondary	many times	4	far place	2	know far place/no place	do not know	0	no queue	4	very caring	4	14	positive	very important	4	important	not fearful at all	4	not fearful	full protection	4	full/partial protection	trust them very much	4	trust them very much	4	20	good
male	37	married	married	diploma	tertiary	tertiary	pmv		yes	no	no	no	no	no	no	clinical staff	9	pmv	private	primary	primary/secondary	many times	4	very close place	4	know close place	daily to twice a week	4	short queue	3	very caring	4	19	positive	very important	4	important	a little fearful	1	fearful/not sure	full protection	4	full/partial protection	trust them very much	4	trust them very much	4	17	good
female	21	single	not married	completed secondary	secondary	none/primary/secondary	pmv		yes	no	no	no	no	no	no	clinical staff	1	pmv	private	primary	primary/secondary	many times	4	close place	3	know close place	daily to twice a week	4	short queue	3	very caring	4	18	positive	very important	4	important	very fearful	0	fearful/not sure	full protection	4	full/partial protection	trust them very much	4	trust them very much	4	16	good
female	39	married	married	HND/degree	tertiary	tertiary	nurse/midwife		no	no	yes	no	no	no	no	clinical staff	6	phc centre	public	primary	primary/secondary	many times	4	far place	2	know far place/no place	daily to twice a week	4	no queue	4	very caring	4	18	positive	very important	4	important	not fearful at all	4	not fearful	full protection	4	full/partial protection	trust them very much	4	trust them very much	4	20	good
female	48	married	married	completed secondary	secondary	none/primary/secondary	health attendant		no	yes	no	no	no	no	no	clinical staff	17	phc centre	public	primary	primary/secondary	many times	4	very close place	4	know close place	daily to twice a week	4	short queue	3	very caring	4	19	positive	very important	4	important	not fearful at all	4	not fearful	full protection	4	full/partial protection	trust them very much	4	trust them very much	4	20	good
female	33	single	not married	diploma	tertiary	tertiary	pmv		yes	no	no	no	no	no	no	clinical staff	6	pmv	private	primary	primary/secondary	many times	4	close place	3	know close place	do not know	0	do not know	2	not sure	2	11	positive	very important	4	important	not sure	2	fearful/not sure	full protection	4	full/partial protection	trust them very much	4	trust them very much	4	18	good
male	18	single	not married	some secondary	secondary	none/primary/secondary	pmv		yes	no	no	no	no	no	no	clinical staff	0	pmv	private	primary	primary/secondary	many times	4	far place	2	know far place/no place	do not know	0	no queue	4	very caring	4	14	positive	very important	4	important	very fearful	0	fearful/not sure	full protection	4	full/partial protection	trust them very much	4	trust them very much	4	16	good
male	24	single	not married	completed secondary	secondary	none/primary/secondary	pmv		yes	no	no	no	no	no	no	clinical staff	2	pmv	private	primary	primary/secondary	many times	4	very close place	4	know close place	daily to twice a week	4	no queue	4	very caring	4	20	positive	very important	4	important	a little fearful	1	fearful/not sure	full protection	4	full/partial protection	trust them very much	4	trust them	3	16	good
female	40	widowed	not married	completed secondary	secondary	none/primary/secondary	pmv		yes	no	no	no	no	no	no	clinical staff	11	pmv	private	primary	primary/secondary	many times	4	very close place	4	know close place	daily to twice a week	4	short queue	3	very caring	4	19	positive	very important	4	important	not fearful at all	4	not fearful	full protection	4	full/partial protection	trust them very much	4	trust them very much	4	20	good
female	20	single	not married	completed secondary	secondary	none/primary/secondary	pmv		yes	no	no	no	no	no	no	clinical staff	3	pmv	private	primary	primary/secondary	many times	4	far place	2	know far place/no place	daily to twice a week	4	short queue	3	caring	3	16	positive	very important	4	important	not fearful	3	not fearful	full protection	4	full/partial protection	trust them very much	4	not sure	2	17	good
male	43	single	not married	completed secondary	secondary	none/primary/secondary	pmv		yes	no	no	no	no	no	no	clinical staff	11	pmv	private	primary	primary/secondary	many times	4	very close place	4	know close place	do not know	0	no queue	4	very caring	4	16	positive	very important	4	important	not fearful at all	4	not fearful	full protection	4	full/partial protection	trust them very much	4	trust them very much	4	20	good
female	30	single	not married	completed secondary	secondary	none/primary/secondary	pmv		yes	no	no	no	no	no	no	clinical staff	3	pmv	private	primary	primary/secondary	many times	4	very close place	4	know close place	do not know	0	no queue	4	very caring	4	16	positive	important	3	important	not fearful at all	4	not fearful	full protection	4	full/partial protection	trust them very much	4	trust them very much	4	19	good
female	28	single	not married	completed secondary	secondary	none/primary/secondary	pmv		yes	no	no	no	no	no	no	clinical staff	2	pmv	private	primary	primary/secondary	many times	4	very close place	4	know close place	do not know	0	do not know	2	not sure	2	12	positive	not sure	2	not important/not sure	not fearful	3	not fearful	not sure	2	no protection/not sure	do not trust them at all	0	do not trust them at all	0	7	poor
male	50	married	married	diploma	tertiary	tertiary	chew		no	no	yes	no	no	no	no	clinical staff	21	phc centre	public	primary	primary/secondary	many times	4	very close place	4	know close place	daily to twice a week	4	short queue	3	very caring	4	19	positive	very important	4	important	not fearful at all	4	not fearful	full protection	4	full/partial protection	trust them very much	4	trust them very much	4	20	good
female	48	married	married	diploma	tertiary	tertiary	nurse/midwife		no	no	yes	no	no	no	no	clinical staff	19	phc centre	public	primary	primary/secondary	many times	4	very close place	4	know close place	daily to twice a week	4	no queue	4	very caring	4	20	positive	very important	4	important	not fearful at all	4	not fearful	full protection	4	full/partial protection	trust them very much	4	trust them very much	4	20	good
female	36	single	not married	diploma	tertiary	tertiary	jchew		no	no	yes	no	no	no	no	clinical staff	2	phc centre	public	primary	primary/secondary	many times	4	very close place	4	know close place	daily to twice a week	4	no queue	4	very caring	4	20	positive	very important	4	important	not fearful at all	4	not fearful	full protection	4	full/partial protection	trust them very much	4	trust them very much	4	20	good
male	60	married	married	no education	none	none/primary/secondary	non-clinical staff		no	no	no	no	no	no	no	non-clinical staff	10	phc centre	public	primary	primary/secondary	many times	4	very close place	4	know close place	do not know	0	no queue	4	not sure	2	14	positive	not important at all	0	not important/not sure	not fearful at all	4	not fearful	no protection at all	0	no protection/not sure	do not trust them at all	0	do not trust them at all	0	4	poor
female	41	married	married	completed secondary	secondary	none/primary/secondary	pmv		yes	no	no	no	no	no	no	clinical staff	12	pmv	private	primary	primary/secondary	many times	4	ver far place	1	know far place/no place	do not know	0	do not know	2	not sure	2	9	negative	not sure	2	not important/not sure	not sure	2	fearful/not sure	not sure	2	no protection/not sure	do not trust them	1	do not trust them	1	8	poor
female	30	single	not married	completed secondary	secondary	none/primary/secondary	pmv		yes	no	no	no	no	no	no	clinical staff	3	pmv	private	primary	primary/secondary	many times	4	close place	3	know close place	do not know	0	do not know	2	not sure	2	11	positive	not sure	2	not important/not sure	not fearful at all	4	not fearful	not sure	2	no protection/not sure	do not trust them at all	0	do not trust them at all	0	8	poor
female	43	married	married	completed secondary	secondary	none/primary/secondary	pmv		yes	no	no	no	no	no	no	clinical staff	13	pmv	private	primary	primary/secondary	many times	4	ver far place	1	know far place/no place	do not know	0	do not know	2	not sure	2	9	negative	not important at all	0	not important/not sure	very fearful	0	fearful/not sure	no protection at all	0	no protection/not sure	do not trust them at all	0	do not trust them at all	0	0	poor
female	31	single	not married	completed secondary	secondary	none/primary/secondary	pmv		yes	no	no	no	no	no	no	clinical staff	1	pmv	private	primary	primary/secondary	many times	4	very close place	4	know close place	do not know	0	do not know	2	not sure	2	12	positive	not sure	2	not important/not sure	not sure	2	fearful/not sure	not sure	2	no protection/not sure	do not trust them at all	0	do not trust them at all	0	6	poor
female	53	married	married	diploma	tertiary	tertiary	medical officer		no	no	no	no	no	yes	no	clinical staff	22	private hosp/clinic	private	primary	primary/secondary	many times	4	very close place	4	know close place	do not know	0	no queue	4	very caring	4	16	positive	very important	4	important	not sure	2	fearful/not sure	full protection	4	full/partial protection	trust them very much	4	trust them very much	4	18	good
female	40	married	married	diploma	tertiary	tertiary	nurse/midwife		no	no	yes	no	no	no	no	clinical staff	24	phc centre	public	primary	primary/secondary	many times	4	very close place	4	know close place	do not know	0	no queue	4	very caring	4	16	positive	very important	4	important	not fearful at all	4	not fearful	full protection	4	full/partial protection	trust them very much	4	trust them very much	4	20	good
female	40	married	married	diploma	tertiary	tertiary	chew		no	no	yes	no	no	no	no	clinical staff	20	phc centre	public	primary	primary/secondary	many times	4	very close place	4	know close place	do not know	0	no queue	4	very caring	4	16	positive	very important	4	important	not fearful at all	4	not fearful	full protection	4	full/partial protection	trust them very much	4	trust them very much	4	20	good
female	35	married	married	diploma	tertiary	tertiary	jchew		no	no	yes	no	no	no	no	clinical staff	1	phc centre	public	primary	primary/secondary	many times	4	very close place	4	know close place	daily to twice a week	4	no queue	4	very caring	4	20	positive	very important	4	important	not fearful at all	4	not fearful	full protection	4	full/partial protection	trust them very much	4	trust them very much	4	20	good
male	61	widowed	not married	some primary	primary	none/primary/secondary	non-clinical staff		no	no	no	no	no	no	no	non-clinical staff	11	phc centre	public	primary	primary/secondary	many times	4	very close place	4	know close place	daily to twice a week	4	no queue	4	very caring	4	20	positive	very important	4	important	not fearful at all	4	not fearful	full protection	4	full/partial protection	trust them very much	4	trust them very much	4	20	good
female	50	married	married	completed secondary	secondary	none/primary/secondary	pmv		yes	no	no	no	no	no	no	clinical staff	23	pmv	private	primary	primary/secondary	many times	4	no place	0	know far place/no place	not applicable	0	not applicable	0	not applicable	0	4	negative	not important	1	not important/not sure	very fearful	0	fearful/not sure	no protection	1	no protection/not sure	do not trust them at all	0	do not trust them at all	0	2	poor
[truncated: 356 more rows]
[truncated: 214 more columns]
